# Supplementary material for: Genome evolution driven by host adaptations results in a more virulent and antimicrobial-resistant Streptococcus pneumoniae serotype 14
Source: BMC Genomics. 2009 Apr 13;10:158. doi: 10.1186/1471-2164-10-158 (PMC2678160; doi:10.1186/1471-2164-10-158)
Supplement: Additional file 2 — Orthologues shared among the seventeen S. pneumoniae genomes. The data represent the core genes of the seventeen S. pneumoniae genomes, assigned by their accession numbers in CGSP14 [file 1471-2164-10-158-S2.txt]

gi|182683392|ref|YP_001835139.1|	17	(3R)-hydroxymyristoyl ACP dehydratase
gi|182683696|ref|YP_001835443.1|	17	16S rRNA-processing protein
gi|182683795|ref|YP_001835542.1|	17	1-phosphofructokinase, putative
gi|182685032|ref|YP_001836779.1|	17	2,3,4,5-tetrahydropyridine-2-carboxylate N-succinyltransferase, putative
gi|182684205|ref|YP_001835952.1|	17	2-C-methyl-D-erythritol 4-phosphate cytidylyltransferase
gi|182683160|ref|YP_001834907.1|	17	3,4-dihydroxy-2-butanone 4-phosphate synthase/GTP cyclohydrolase II
gi|182683776|ref|YP_001835523.1|	17	30S ribosomal protein S1
gi|182683187|ref|YP_001834934.1|	17	30S ribosomal protein S10
gi|182683212|ref|YP_001834959.1|	17	30S ribosomal protein S11
gi|182683252|ref|YP_001834999.1|	17	30S ribosomal protein S12
gi|182683211|ref|YP_001834958.1|	17	30S ribosomal protein S13
gi|182684571|ref|YP_001836318.1|	17	30S ribosomal protein S15
gi|182683693|ref|YP_001835440.1|	17	30S ribosomal protein S16
gi|182683197|ref|YP_001834944.1|	17	30S ribosomal protein S17
gi|182684495|ref|YP_001836242.1|	17	30S ribosomal protein S18
gi|182683192|ref|YP_001834939.1|	17	30S ribosomal protein S19
gi|182685151|ref|YP_001836898.1|	17	30S ribosomal protein S2
gi|182683750|ref|YP_001835497.1|	17	30S ribosomal protein S20
gi|182683194|ref|YP_001834941.1|	17	30S ribosomal protein S3
gi|182683053|ref|YP_001834800.1|	17	30S ribosomal protein S4
gi|182683205|ref|YP_001834952.1|	17	30S ribosomal protein S5
gi|182684497|ref|YP_001836244.1|	17	30S ribosomal protein S6
gi|182683253|ref|YP_001835000.1|	17	30S ribosomal protein S7
gi|182683202|ref|YP_001834949.1|	17	30S ribosomal protein S8
gi|182683279|ref|YP_001835026.1|	17	30S ribosomal protein S9
gi|182684337|ref|YP_001836084.1|	17	3-dehydroquinate dehydratase
gi|182684335|ref|YP_001836082.1|	17	3-dehydroquinate synthase
gi|182684643|ref|YP_001836390.1|	17	3-deoxy-7-phosphoheptulonate synthase
gi|182684642|ref|YP_001836389.1|	17	3-deoxy-7-phosphoheptulonate synthase
gi|182684668|ref|YP_001836415.1|	17	3-hydroxy-3-methylglutaryl-CoA reductase
gi|182684018|ref|YP_001835765.1|	17	3-isopropylmalate dehydratase, small subunit, putative
gi|182683712|ref|YP_001835459.1|	17	3-ketoacyl-(acyl-carrier-protein) reductase
gi|182683389|ref|YP_001835136.1|	17	3-ketoacyl-(acyl-carrier-protein) reductase
gi|182683385|ref|YP_001835132.1|	17	3-oxoacyl-(acyl carrier protein) synthase
gi|182683390|ref|YP_001835137.1|	17	3-oxoacyl-(acyl carrier protein) synthase
gi|182684331|ref|YP_001836078.1|	17	3-phosphoshikimate 1-carboxyvinyltransferase
gi|182685041|ref|YP_001836788.1|	17	4-alpha-glucanotransferase
gi|182683723|ref|YP_001835470.1|	17	4-methyl-5(b-hydroxyethyl)-thiazole monophosphate biosynthesis protein, putative
gi|182683966|ref|YP_001835713.1|	17	4-oxalocrotonate tautomerase
gi|182684641|ref|YP_001836388.1|	17	4'-phosphopantetheinyl transferase
gi|182683522|ref|YP_001835269.1|	17	5,10-methylenetetrahydrofolate reductase, putative
gi|182683562|ref|YP_001835309.1|	17	50S ribosomal protein L1
gi|182684314|ref|YP_001836061.1|	17	50S ribosomal protein L10
gi|182683561|ref|YP_001835308.1|	17	50S ribosomal protein L11
gi|182683278|ref|YP_001835025.1|	17	50S ribosomal protein L13
gi|182683198|ref|YP_001834945.1|	17	50S ribosomal protein L14
gi|182683207|ref|YP_001834954.1|	17	50S ribosomal protein L15
gi|182683195|ref|YP_001834942.1|	17	50S ribosomal protein L16
gi|182683214|ref|YP_001834961.1|	17	50S ribosomal protein L17
gi|182683204|ref|YP_001834951.1|	17	50S ribosomal protein L18
gi|182684230|ref|YP_001835977.1|	17	50S ribosomal protein L19
gi|182683191|ref|YP_001834938.1|	17	50S ribosomal protein L2
gi|182683907|ref|YP_001835654.1|	17	50S ribosomal protein L20
gi|182684146|ref|YP_001835893.1|	17	50S ribosomal protein L21
gi|182683193|ref|YP_001834940.1|	17	50S ribosomal protein L22
gi|182683190|ref|YP_001834937.1|	17	50S ribosomal protein L23
gi|182683199|ref|YP_001834946.1|	17	50S ribosomal protein L24
gi|182684144|ref|YP_001835891.1|	17	50S ribosomal protein L27
gi|182683406|ref|YP_001835153.1|	17	50S ribosomal protein L28
gi|182683196|ref|YP_001834943.1|	17	50S ribosomal protein L29
gi|182683188|ref|YP_001834935.1|	17	50S ribosomal protein L3
gi|182683206|ref|YP_001834953.1|	17	50S ribosomal protein L30
gi|182684236|ref|YP_001835983.1|	17	50S ribosomal protein L31
gi|182685073|ref|YP_001836820.1|	17	50S ribosomal protein L32
gi|182685074|ref|YP_001836821.1|	17	50S ribosomal protein L33
gi|182684929|ref|YP_001836676.1|	17	50S ribosomal protein L34
gi|182683906|ref|YP_001835653.1|	17	50S ribosomal protein L35
gi|182683189|ref|YP_001834936.1|	17	50S ribosomal protein L4
gi|182683200|ref|YP_001834947.1|	17	50S ribosomal protein L5
gi|182683203|ref|YP_001834950.1|	17	50S ribosomal protein L6
gi|182685141|ref|YP_001836888.1|	17	50S ribosomal protein L9
gi|182685030|ref|YP_001836777.1|	17	5-formyltetrahydrofolate cyclo-ligase family protein
gi|182683521|ref|YP_001835268.1|	17	5-methyltetrahydropteroyltriglutamate--homocysteine methyltransferase
gi|182683935|ref|YP_001835682.1|	17	5'-methylthioadenosine/S-adenosylhomocysteine nucleosidase
gi|182684082|ref|YP_001835829.1|	17	6-phospho-beta-galactosidase
gi|182683514|ref|YP_001835261.1|	17	6-phospho-beta-glucosidase
gi|182683282|ref|YP_001835029.1|	17	6-phospho-beta-glucosidase
gi|182683654|ref|YP_001835401.1|	17	6-phospho-beta-glucosidase, truncation
gi|182683842|ref|YP_001835589.1|	17	6-phosphofructokinase
gi|182683341|ref|YP_001835088.1|	17	6-phosphogluconate dehydrogenase
gi|182684044|ref|YP_001835791.1|	17	A/G-specific adenine glycosylase
gi|182684741|ref|YP_001836488.1|	17	AAA family ATPase
gi|182684215|ref|YP_001835962.1|	17	ABC transporter, ATP-binding protein
gi|182683435|ref|YP_001835182.1|	17	ABC transporter, ATP-binding protein
gi|182684340|ref|YP_001836087.1|	17	ABC transporter, ATP-binding protein
gi|182685166|ref|YP_001836913.1|	17	ABC transporter, ATP-binding protein
gi|182684137|ref|YP_001835884.1|	17	ABC transporter, ATP-binding protein
gi|182683782|ref|YP_001835529.1|	17	ABC transporter, ATP-binding protein
gi|182683689|ref|YP_001835436.1|	17	ABC transporter, ATP-binding protein
gi|182683108|ref|YP_001834855.1|	17	ABC transporter, ATP-binding protein
gi|182684596|ref|YP_001836343.1|	17	ABC transporter, ATP-binding protein
gi|182684893|ref|YP_001836640.1|	17	ABC transporter, ATP-binding protein
gi|182684863|ref|YP_001836610.1|	17	ABC transporter, ATP-binding protein
gi|182685157|ref|YP_001836904.1|	17	ABC transporter, ATP-binding protein
gi|182683125|ref|YP_001834872.1|	17	ABC transporter, ATP-binding protein
gi|182683859|ref|YP_001835606.1|	17	ABC transporter, ATP-binding protein
gi|182685134|ref|YP_001836881.1|	17	ABC transporter, ATP-binding protein
gi|182683464|ref|YP_001835211.1|	17	ABC transporter, ATP-binding protein
gi|182684660|ref|YP_001836407.1|	17	ABC transporter, ATP-binding protein
gi|182684646|ref|YP_001836393.1|	17	ABC transporter, ATP-binding protein
gi|182684657|ref|YP_001836404.1|	17	ABC transporter, ATP-binding protein
gi|182684658|ref|YP_001836405.1|	17	ABC transporter, ATP-binding protein
gi|182684939|ref|YP_001836686.1|	17	ABC transporter, ATP-binding protein
gi|182684777|ref|YP_001836524.1|	17	ABC transporter, ATP-binding protein
gi|182684510|ref|YP_001836257.1|	17	ABC transporter, ATP-binding protein
gi|182683639|ref|YP_001835386.1|	17	ABC transporter, ATP-binding protein
gi|182683705|ref|YP_001835452.1|	17	ABC transporter, ATP-binding protein
gi|182684921|ref|YP_001836668.1|	17	ABC transporter, ATP-binding protein
gi|182683627|ref|YP_001835374.1|	17	ABC transporter, ATP-binding protein
gi|182683612|ref|YP_001835359.1|	17	ABC transporter, ATP-binding protein
gi|182683564|ref|YP_001835311.1|	17	ABC transporter, ATP-binding protein
gi|182683531|ref|YP_001835278.1|	17	ABC transporter, ATP-binding protein Vexp2
gi|182684317|ref|YP_001836064.1|	17	ABC transporter, ATP-binding/permease protein
gi|182685010|ref|YP_001836757.1|	17	ABC transporter, ATP-binding/permease protein
gi|182684784|ref|YP_001836531.1|	17	ABC transporter, ATP-binding/permease protein
gi|182684316|ref|YP_001836063.1|	17	ABC transporter, ATP-binding/permease protein
gi|182684785|ref|YP_001836532.1|	17	ABC transporter, ATP-binding/permease protein
gi|182685012|ref|YP_001836759.1|	17	ABC transporter, ATP-binding/permease protein
gi|182684776|ref|YP_001836523.1|	17	ABC transporter, permease protein
gi|182684631|ref|YP_001836378.1|	17	ABC transporter, permease protein
gi|182683058|ref|YP_001834805.1|	17	ABC transporter, permease protein
gi|182683057|ref|YP_001834804.1|	17	ABC transporter, permease protein
gi|182684632|ref|YP_001836379.1|	17	ABC transporter, permease protein
gi|182685136|ref|YP_001836883.1|	17	ABC transporter, permease protein
gi|182683860|ref|YP_001835607.1|	17	ABC transporter, permease protein, putative
gi|182685167|ref|YP_001836914.1|	17	ABC transporter, permease protein, putative
gi|182683465|ref|YP_001835212.1|	17	ABC transporter, permease protein, putative
gi|182683126|ref|YP_001834873.1|	17	ABC transporter, permease protein, putative
gi|182683059|ref|YP_001834806.1|	17	ABC transporter, substrate-binding protein
gi|182684633|ref|YP_001836380.1|	17	ABC transporter, substrate-binding protein
gi|182684778|ref|YP_001836525.1|	17	ABC transporter, substrate-binding protein
gi|182683122|ref|YP_001834869.1|	17	ABC transporter, substrate-binding protein
gi|182685135|ref|YP_001836882.1|	17	ABC transporter, substrate-binding protein, putative
gi|182683771|ref|YP_001835518.1|	17	ABC-type oligopeptide transport system, periplasmic component
gi|182684980|ref|YP_001836727.1|	17	acetate kinase
gi|182683674|ref|YP_001835421.1|	17	acetoin utilization protein AcuB, putative
gi|182683409|ref|YP_001835156.1|	17	acetolactate synthase large subunit
gi|182683410|ref|YP_001835157.1|	17	acetolactate synthase small subunit
gi|182684638|ref|YP_001836385.1|	17	acetyl xylan esterase, putative
gi|182683393|ref|YP_001835140.1|	17	acetyl-CoA carboxylase
gi|182683391|ref|YP_001835138.1|	17	acetyl-CoA carboxylase
gi|182683395|ref|YP_001835142.1|	17	acetyl-CoA carboxylase alpha subunit
gi|182683394|ref|YP_001835141.1|	17	acetyl-CoA carboxylase beta subunit
gi|182684036|ref|YP_001835783.1|	17	acetyltransferase
gi|182684166|ref|YP_001835913.1|	17	acetyltransferase
gi|182683499|ref|YP_001835246.1|	17	acetyltransferase
gi|182683971|ref|YP_001835718.1|	17	acetyltransferase
gi|182684475|ref|YP_001836222.1|	17	acetyltransferase
gi|182683184|ref|YP_001834931.1|	17	acetyltransferase
gi|182683236|ref|YP_001834983.1|	17	acetyltransferase
gi|182684035|ref|YP_001835782.1|	17	acetyltransferase
gi|182684376|ref|YP_001836123.1|	17	acetyltransferase
gi|182683525|ref|YP_001835272.1|	17	acetyltransferase
gi|182684474|ref|YP_001836221.1|	17	acetyltransferase
gi|182683899|ref|YP_001835646.1|	17	acetyltransferase
gi|182684762|ref|YP_001836509.1|	17	acetyltransferase
gi|182684887|ref|YP_001836634.1|	17	acetyltransferase
gi|182683516|ref|YP_001835263.1|	17	acetyltransferase
gi|182684421|ref|YP_001836168.1|	17	acetyltransferase
gi|182683237|ref|YP_001834984.1|	17	acetyltransferase
gi|182684470|ref|YP_001836217.1|	17	acetyltransferase
gi|182683386|ref|YP_001835133.1|	17	acyl carrier protein
gi|182683010|ref|YP_001834757.1|	17	acyl carrier protein, putative
gi|182684366|ref|YP_001836113.1|	17	acyl-ACP thioesterase, putative
gi|182683388|ref|YP_001835135.1|	17	acyl-carrier-protein S-malonyltransferase
gi|182684909|ref|YP_001836656.1|	17	acylphosphatase
gi|182684569|ref|YP_001836316.1|	17	acyltransferase family protein
gi|182684321|ref|YP_001836068.1|	17	adaptor protein
gi|182685110|ref|YP_001836857.1|	17	adc operon repressor AdcR
gi|182684533|ref|YP_001836280.1|	17	adenine phosphoribosyltransferase
gi|182683209|ref|YP_001834956.1|	17	adenylate kinase
gi|182683028|ref|YP_001834775.1|	17	adenylosuccinate lyase
gi|182682989|ref|YP_001834736.1|	17	adenylosuccinate synthetase
gi|182683912|ref|YP_001835659.1|	17	adherence and virulence protein A
gi|182683946|ref|YP_001835693.1|	17	adhesion lipoprotein
gi|182684640|ref|YP_001836387.1|	17	alanine racemase
gi|182684342|ref|YP_001836089.1|	17	alanyl-tRNA synthetase
gi|182683267|ref|YP_001835014.1|	17	alcohol dehydrogenase
gi|182685095|ref|YP_001836842.1|	17	alcohol dehydrogenase, iron-containing
gi|182684961|ref|YP_001836708.1|	17	alcohol dehydrogenase, iron-containing
gi|182684799|ref|YP_001836546.1|	17	alcohol dehydrogenase, zinc-containing
gi|182684992|ref|YP_001836739.1|	17	alcohol dehydrogenase, zinc-containing
gi|182684204|ref|YP_001835951.1|	17	alcohol dehydrogenase, zinc-containing
gi|182684436|ref|YP_001836183.1|	17	aldo/keto reductase family oxidoreductase
gi|182683710|ref|YP_001835457.1|	17	aldo/keto reductase family oxidoreductase
gi|182683037|ref|YP_001834784.1|	17	aldose 1-epimerase
gi|182683248|ref|YP_001834995.1|	17	alkaline amylopullulanase, putative
gi|182684351|ref|YP_001836098.1|	17	alpha-acetolactate decarboxylase
gi|182684842|ref|YP_001836589.1|	17	alpha-galactosidase
gi|182683018|ref|YP_001834765.1|	17	amidophosphoribosyltransferase
gi|182683540|ref|YP_001835287.1|	17	amino acid ABC transporter, amino acid-binding protein
gi|182684455|ref|YP_001836202.1|	17	amino acid ABC transporter, amino acid-binding protein
gi|182684353|ref|YP_001836100.1|	17	amino acid ABC transporter, amino acid-binding protein
gi|182683551|ref|YP_001835298.1|	17	amino acid ABC transporter, amino acid-binding protein, putative
gi|182683418|ref|YP_001835165.1|	17	amino acid ABC transporter, amino acid-binding protein/permease protein
gi|182684032|ref|YP_001835779.1|	17	amino acid ABC transporter, amino acid-binding protein/permease protein
gi|182683629|ref|YP_001835376.1|	17	amino acid ABC transporter, ATP-binding protein
gi|182684031|ref|YP_001835778.1|	17	amino acid ABC transporter, ATP-binding protein
gi|182683541|ref|YP_001835288.1|	17	amino acid ABC transporter, ATP-binding protein
gi|182684456|ref|YP_001836203.1|	17	amino acid ABC transporter, ATP-binding protein
gi|182683417|ref|YP_001835164.1|	17	amino acid ABC transporter, ATP-binding protein
gi|182683735|ref|YP_001835482.1|	17	amino acid ABC transporter, ATP-binding protein
gi|182684417|ref|YP_001836164.1|	17	amino acid ABC transporter, ATP-binding protein
gi|182683077|ref|YP_001834824.1|	17	amino acid ABC transporter, ATP-binding protein, putative
gi|182683078|ref|YP_001834825.1|	17	amino acid ABC transporter, periplasmic amino acid-binding protein, putative
gi|182683734|ref|YP_001835481.1|	17	amino acid ABC transporter, permease protein
gi|182684457|ref|YP_001836204.1|	17	amino acid ABC transporter, permease protein
gi|182683630|ref|YP_001835377.1|	17	amino acid ABC transporter, permease protein
gi|182684418|ref|YP_001836165.1|	17	amino acid ABC transporter, permease protein
gi|182683539|ref|YP_001835286.1|	17	amino acid ABC transporter, permease protein
gi|182683945|ref|YP_001835692.1|	17	amino acid permease family protein
gi|182683262|ref|YP_001835009.1|	17	aminopeptidase C
gi|182683716|ref|YP_001835463.1|	17	aminopeptidase N
gi|182683259|ref|YP_001835006.1|	17	aminopeptidase PepS
gi|182684479|ref|YP_001836226.1|	17	aminotransferase, class II
gi|182684155|ref|YP_001835902.1|	17	aminotransferase, class-V
gi|182683798|ref|YP_001835546.1|	17	aminotransferase, class-V
gi|182683784|ref|YP_001835531.1|	17	aminotransferase, class-V
gi|182683182|ref|YP_001834929.1|	17	anaerobic ribonucleoside triphosphate reductase
gi|182683185|ref|YP_001834932.1|	17	anaerobic ribonucleoside-triphosphate reductase activating protein
gi|182684769|ref|YP_001836516.1|	17	anthranilate phosphoribosyltransferase
gi|182684771|ref|YP_001836518.1|	17	anthranilate synthase component I
gi|182684770|ref|YP_001836517.1|	17	anthranilate synthase component II
gi|182684726|ref|YP_001836473.1|	17	aquaporin
gi|182685015|ref|YP_001836762.1|	17	arginyl-tRNA synthetase
gi|182684974|ref|YP_001836721.1|	17	ascorbate-specific PTS system enzyme IIC
gi|182685068|ref|YP_001836815.1|	17	ascorbate-specific PTS system enzyme IIC
gi|182684906|ref|YP_001836652.1|	17	asparagine synthetase AsnA
gi|182684498|ref|YP_001836245.1|	17	asparaginyl-tRNA synthetase
gi|182684500|ref|YP_001836247.1|	17	aspartate aminotransferase
gi|182684930|ref|YP_001836677.1|	17	aspartate aminotransferase
gi|182684211|ref|YP_001835958.1|	17	aspartate carbamoyltransferase catalytic subunit
gi|182683382|ref|YP_001835129.1|	17	aspartate kinase
gi|182683963|ref|YP_001835710.1|	17	aspartate-semialdehyde dehydrogenase
gi|182683400|ref|YP_001835147.1|	17	aspartyl/glutamyl-tRNA amidotransferase subunit B
gi|182683402|ref|YP_001835149.1|	17	aspartyl/glutamyl-tRNA amidotransferase subunit C
gi|182685049|ref|YP_001836796.1|	17	aspartyl-tRNA synthetase
gi|182683698|ref|YP_001835445.1|	17	ATP cone domain-containing protein
gi|182684468|ref|YP_001836215.1|	17	ATP synthase F0, C subunit
gi|182684467|ref|YP_001836214.1|	17	ATP synthase subunit A
gi|182684464|ref|YP_001836211.1|	17	ATP synthase subunit A
gi|182684466|ref|YP_001836213.1|	17	ATP synthase subunit B
gi|182684462|ref|YP_001836209.1|	17	ATP synthase subunit B
gi|182684463|ref|YP_001836210.1|	17	ATP synthase subunit C
gi|182684465|ref|YP_001836212.1|	17	ATP synthase subunit D
gi|182684461|ref|YP_001836208.1|	17	ATP synthase subunit epsilon
gi|182683666|ref|YP_001835413.1|	17	ATP-dependent Clp protease proteolytic subunit
gi|182685132|ref|YP_001836879.1|	17	ATP-dependent Clp protease, ATP-binding subunit
gi|182683732|ref|YP_001835479.1|	17	ATP-dependent Clp protease, ATP-binding subunit ClpE
gi|182683312|ref|YP_001835059.1|	17	ATP-dependent Clp protease, ATP-binding subunit, putative
gi|182683721|ref|YP_001835468.1|	17	ATP-dependent DNA helicase
gi|182684161|ref|YP_001835908.1|	17	ATP-dependent DNA helicase PcrA
gi|182684639|ref|YP_001836386.1|	17	ATP-dependent DNA helicase RecG
gi|182684524|ref|YP_001836271.1|	17	ATP-dependent protease ATP-binding subunit
gi|182684538|ref|YP_001836285.1|	17	ATP-dependent RNA helicase, putative
gi|182684882|ref|YP_001836629.1|	17	autolysin
gi|182683422|ref|YP_001835169.1|	17	bacitracin resistance protein/undecaprenol kinase, putative
gi|182683478|ref|YP_001835225.1|	17	bacteriocin BlpO
gi|182683013|ref|YP_001834760.1|	17	bacteriocin BlpU
gi|182683472|ref|YP_001835219.1|	17	bacteriocin BlpU
gi|182684454|ref|YP_001836201.1|	17	bacterocin transport accessory protein
gi|182684562|ref|YP_001836309.1|	17	bcl-2 family protein
gi|182683031|ref|YP_001834778.1|	17	beta-galactosidase
gi|182683573|ref|YP_001835320.1|	17	beta-galactosidase
gi|182683546|ref|YP_001835293.1|	17	beta-lactam resistance factor
gi|182683029|ref|YP_001834776.1|	17	beta-N-acetylhexosaminidase
gi|182685070|ref|YP_001836817.1|	17	BglG family transcriptional regulator
gi|182684967|ref|YP_001836714.1|	17	BglG family transcriptional regulator
gi|182683275|ref|YP_001835022.1|	17	bifunctional folate synthesis protein
gi|182684403|ref|YP_001836150.1|	17	bifunctional GMP synthase/glutamine amidotransferase protein
gi|182684318|ref|YP_001836065.1|	17	bifunctional methionine sulfoxide reductase A/B protein
gi|182683586|ref|YP_001835333.1|	17	bifunctional methionine sulfoxide reductase A/B protein
gi|182683022|ref|YP_001834769.1|	17	bifunctional phosphoribosylaminoimidazolecarboxamide formyltransferase/IMP cyclohydrolase
gi|182684038|ref|YP_001835785.1|	17	biotin repressor family transcriptional regulator
gi|182684844|ref|YP_001836591.1|	17	biotin--protein ligase
gi|182683467|ref|YP_001835214.1|	17	blpS protein
gi|182683466|ref|YP_001835213.1|	17	blpT protein, fusion
gi|182683669|ref|YP_001835416.1|	17	branched-chain amino acid ABC transporter, amino acid-binding protein
gi|182683673|ref|YP_001835420.1|	17	branched-chain amino acid ABC transporter, ATP-binding protein
gi|182683672|ref|YP_001835419.1|	17	branched-chain amino acid ABC transporter, ATP-binding protein
gi|182683670|ref|YP_001835417.1|	17	branched-chain amino acid ABC transporter, permease protein
gi|182683671|ref|YP_001835418.1|	17	branched-chain amino acid ABC transporter, permease protein
gi|182683770|ref|YP_001835517.1|	17	branched-chain amino acid aminotransferase
gi|182683557|ref|YP_001835304.1|	17	branched-chain amino acid transport system II carrier protein
gi|182684570|ref|YP_001836317.1|	17	cadmium resistance transporter, putative
gi|182683316|ref|YP_001835063.1|	17	capsular polysaccharide biosynthesis protein Cps14A
gi|182683068|ref|YP_001834815.1|	17	capsular polysaccharide biosynthesis protein, putative
gi|182684782|ref|YP_001836529.1|	17	capsular polysaccharide biosynthesis protein, putative
gi|182685090|ref|YP_001836837.1|	17	carbamate kinase
gi|182684209|ref|YP_001835956.1|	17	carbamoyl-phosphate synthase large subunit
gi|182684210|ref|YP_001835957.1|	17	carbamoyl-phosphate synthase small subunit
gi|182683294|ref|YP_001835041.1|	17	carbohydrate kinase
gi|182683869|ref|YP_001835616.1|	17	carbon-nitrogen hydrolase family protein
gi|182683867|ref|YP_001835614.1|	17	carboxynorspermidine decarboxylase
gi|182683180|ref|YP_001834927.1|	17	cardiolipin synthetase
gi|182684935|ref|YP_001836682.1|	17	catabolite control protein A
gi|182684509|ref|YP_001836256.1|	17	cation efflux family protein
gi|182684801|ref|YP_001836548.1|	17	cation efflux system protein
gi|182683648|ref|YP_001835395.1|	17	cation transporter E1-E2 family ATPase
gi|182684508|ref|YP_001836255.1|	17	cation transporter E1-E2 family ATPase
gi|182685036|ref|YP_001836783.1|	17	cation transporter E1-E2 family ATPase
gi|182684568|ref|YP_001836315.1|	17	cation transporter E1-E2 family ATPase
gi|182684821|ref|YP_001836568.1|	17	CBS domain-containing protein
gi|182684899|ref|YP_001836646.1|	17	CBS domain-containing protein
gi|182685158|ref|YP_001836905.1|	17	CDP-diacylglycerol--glycerol-3-phosphate 3-phosphatidyltransferase
gi|182683676|ref|YP_001835423.1|	17	cell division ABC transporter, ATP-binding protein FtsE
gi|182683677|ref|YP_001835424.1|	17	cell division ABC transporter, permease protein FtsX
gi|182683615|ref|YP_001835362.1|	17	cell division protein DivIB
gi|182684603|ref|YP_001836350.1|	17	cell division protein DivIVA
gi|182684609|ref|YP_001836356.1|	17	cell division protein FtsA
gi|182682982|ref|YP_001834729.1|	17	cell division protein FtsH
gi|182683308|ref|YP_001835055.1|	17	cell division protein FtsL
gi|182684183|ref|YP_001835930.1|	17	cell division protein FtsW, putative
gi|182684608|ref|YP_001836355.1|	17	cell division protein FtsZ
gi|182685086|ref|YP_001836833.1|	17	cell wall antigen
gi|182683334|ref|YP_001835081.1|	17	cell wall surface anchor family protein
gi|182684928|ref|YP_001836675.1|	17	cell wall surface anchor family protein
gi|182684781|ref|YP_001836528.1|	17	cell wall surface anchor family protein
gi|182684446|ref|YP_001836193.1|	17	cell wall surface anchor family protein
gi|182683050|ref|YP_001834797.1|	17	cell wall surface anchor family protein
gi|182684851|ref|YP_001836598.1|	17	chaperonin GroEL
gi|182684315|ref|YP_001836062.1|	17	chlorohydrolase
gi|182684375|ref|YP_001836122.1|	17	choline binding protein
gi|182685128|ref|YP_001836875.1|	17	choline binding protein A
gi|182685138|ref|YP_001836885.1|	17	choline binding protein D
gi|182683875|ref|YP_001835622.1|	17	choline binding protein E
gi|182683357|ref|YP_001835104.1|	17	choline binding protein G
gi|182683343|ref|YP_001835090.1|	17	choline binding protein J
gi|182684226|ref|YP_001835973.1|	17	choline binding protein PcpA
gi|182685075|ref|YP_001836822.1|	17	choline binding protein PcpA
gi|182684203|ref|YP_001835950.1|	17	choline kinase
gi|182684805|ref|YP_001836552.1|	17	choline transporter
gi|182684804|ref|YP_001836551.1|	17	choline transporter
gi|182683591|ref|YP_001835338.1|	17	chorismate binding enzyme
gi|182684334|ref|YP_001836081.1|	17	chorismate synthase
gi|182682971|ref|YP_001834718.1|	17	chromosomal replication initiation protein
gi|182684914|ref|YP_001836661.1|	17	cmp-binding-factor 1
gi|182684852|ref|YP_001836599.1|	17	co-chaperonin GroES
gi|182684028|ref|YP_001835775.1|	17	cof family protein
gi|182684027|ref|YP_001835774.1|	17	cof family protein
gi|182683870|ref|YP_001835617.1|	17	Cof family protein
gi|182684933|ref|YP_001836680.1|	17	cof family protein
gi|182684224|ref|YP_001835971.1|	17	Cof family protein
gi|182684409|ref|YP_001836156.1|	17	cof family protein
gi|182683269|ref|YP_001835016.1|	17	Cof family protein
gi|182684494|ref|YP_001836241.1|	17	cof family protein/peptidyl-prolyl cis-trans isomerase, cyclophilin type
gi|182684885|ref|YP_001836632.1|	17	competence damage-inducible protein A
gi|182683015|ref|YP_001834762.1|	17	competence factor transport protein ComB
gi|182683014|ref|YP_001834761.1|	17	competence factor transporting ATP-binding/permease protein ComA
gi|182683471|ref|YP_001835218.1|	17	competence factor transporting ATP-binding/permease protein ComA
gi|182683900|ref|YP_001835647.1|	17	competence protein CelA
gi|182683901|ref|YP_001835648.1|	17	competence protein CelB
gi|182684990|ref|YP_001836737.1|	17	competence protein CglA
gi|182684989|ref|YP_001836736.1|	17	competence protein CglB
gi|182684988|ref|YP_001836735.1|	17	competence protein CglC
gi|182684987|ref|YP_001836734.1|	17	competence protein CglD
gi|182683923|ref|YP_001835670.1|	17	competence protein CoiA
gi|182685144|ref|YP_001836891.1|	17	competence protein ComF, putative
gi|182685173|ref|YP_001836920.1|	17	competence stimulating peptide 2
gi|182683181|ref|YP_001834928.1|	17	competence-induced protein Ccs4
gi|182684915|ref|YP_001836662.1|	17	competence-induced protein Ccs50
gi|182684942|ref|YP_001836689.1|	17	competence-specific global transcription modulator
gi|182684012|ref|YP_001835759.1|	17	copper homeostasis protein CutC
gi|182684367|ref|YP_001836114.1|	17	coproporphyrinogen III oxidase
gi|182684695|ref|YP_001836442.1|	17	CorA family protein
gi|182684407|ref|YP_001836154.1|	17	cppA protein
gi|182684231|ref|YP_001835978.1|	17	crcB protein
gi|182684232|ref|YP_001835979.1|	17	crcB protein
gi|182683443|ref|YP_001835190.1|	17	CTP synthetase
gi|182684480|ref|YP_001836227.1|	17	cystathionine gamma-synthase
gi|182685147|ref|YP_001836894.1|	17	cysteine synthase
gi|182683526|ref|YP_001835273.1|	17	cysteinyl-tRNA synthetase
gi|182683664|ref|YP_001835411.1|	17	cytidine and deoxycytidylate deaminase family protein
gi|182683756|ref|YP_001835503.1|	17	cytidine deaminase
gi|182685005|ref|YP_001836752.1|	17	cytidine/deoxycytidylate deaminase family protein
gi|182682990|ref|YP_001834737.1|	17	cytidine/deoxycytidylate deaminase family protein
gi|182684553|ref|YP_001836300.1|	17	cytidylate kinase
gi|182683943|ref|YP_001835690.1|	17	cytochrome c-type biogenesis protein CcdA
gi|182683584|ref|YP_001835331.1|	17	cytochrome c-type biogenesis protein CcdA
gi|182684341|ref|YP_001836088.1|	17	cytoplasmic alpha-amylase
gi|182685114|ref|YP_001836861.1|	17	D-alanine--D-alanyl carrier protein ligase
gi|182685112|ref|YP_001836859.1|	17	D-alanine--poly(phosphoribitol) ligase subunit 2
gi|182684613|ref|YP_001836360.1|	17	D-alanylalanine synthetase
gi|182683787|ref|YP_001835534.1|	17	D-alanyl-D-alanine carboxypeptidase
gi|182684193|ref|YP_001835940.1|	17	daunorubicin resistance transmembrane protein
gi|182684440|ref|YP_001836187.1|	17	DEAD-box ATP dependent DNA helicase
gi|182683681|ref|YP_001835428.1|	17	DEAD-box ATP dependent DNA helicase
gi|182683423|ref|YP_001835170.1|	17	degenerate transposase
gi|182683012|ref|YP_001834759.1|	17	degenerate transposase
gi|182683104|ref|YP_001834851.1|	17	degenerate transposase
gi|182683835|ref|YP_001835582.1|	17	degenerate transposase
gi|182683778|ref|YP_001835525.1|	17	degenerate transposase
gi|182684830|ref|YP_001836577.1|	17	degenerate transposase
gi|182683011|ref|YP_001834758.1|	17	degenerate transposase
gi|182683421|ref|YP_001835168.1|	17	degenerate transposase
gi|182683764|ref|YP_001835511.1|	17	degenerate transposase
gi|182683331|ref|YP_001835078.1|	17	degenerate transposase
gi|182683424|ref|YP_001835171.1|	17	degenerate transposase
gi|182685077|ref|YP_001836824.1|	17	degenerate transposase
gi|182684872|ref|YP_001836619.1|	17	degenerate transposase
gi|182684168|ref|YP_001835915.1|	17	degenerate transposase
gi|182684119|ref|YP_001835866.1|	17	degenerate transposase
gi|182683332|ref|YP_001835079.1|	17	degenerate transposase
gi|182683574|ref|YP_001835321.1|	17	degenerate transposase
gi|182684118|ref|YP_001835865.1|	17	degenerate transposase
gi|182683103|ref|YP_001834850.1|	17	degenerate transposase
gi|182684094|ref|YP_001835841.1|	17	degenerate transposase
gi|182684873|ref|YP_001836620.1|	17	degenerate transposase
gi|182684452|ref|YP_001836199.1|	17	degenerate transposase
gi|182685078|ref|YP_001836825.1|	17	degenerate transposase
gi|182684829|ref|YP_001836576.1|	17	degenerate transposase
gi|182683836|ref|YP_001835583.1|	17	degenerate transposase
gi|182684169|ref|YP_001835916.1|	17	degenerate transposase
gi|182684453|ref|YP_001836200.1|	17	degenerate transposase
gi|182684086|ref|YP_001835833.1|	17	degenerate transposase
gi|182683777|ref|YP_001835524.1|	17	degenerate transposase
gi|182683360|ref|YP_001835107.1|	17	degenerate transposase
gi|182684085|ref|YP_001835832.1|	17	degenerate transposase
gi|182684139|ref|YP_001835886.1|	17	degV family protein
gi|182684513|ref|YP_001836260.1|	17	degV family protein
gi|182683227|ref|YP_001834974.1|	17	DeoR family transcriptional regulator
gi|182683755|ref|YP_001835502.1|	17	deoxyribose-phosphate aldolase
gi|182682991|ref|YP_001834738.1|	17	deoxyuridine 5'-triphosphate nucleotidohydrolase
gi|182683917|ref|YP_001835664.1|	17	dephospho-CoA kinase
gi|182684826|ref|YP_001836573.1|	17	dextran glucosidase DexS, putative
gi|182683246|ref|YP_001834993.1|	17	D-fructose-6-phosphate amidotransferase
gi|182684235|ref|YP_001835982.1|	17	DHH subfamily 1 protein
gi|182683914|ref|YP_001835661.1|	17	diacylglycerol kinase
gi|182684912|ref|YP_001836659.1|	17	diaminopimelate decarboxylase
gi|182684512|ref|YP_001836259.1|	17	dihydrodipicolinate reductase
gi|182683964|ref|YP_001835711.1|	17	dihydrodipicolinate synthase
gi|182684526|ref|YP_001836273.1|	17	dihydrofolate reductase
gi|182683273|ref|YP_001835020.1|	17	dihydrofolate synthetase
gi|182683178|ref|YP_001834925.1|	17	dihydrofolate synthetase, putative
gi|182684100|ref|YP_001835847.1|	17	dihydroorotase
gi|182683683|ref|YP_001835430.1|	17	dihydroorotate dehydrogenase
gi|182683910|ref|YP_001835657.1|	17	dihydroorotate dehydrogenase
gi|182683909|ref|YP_001835656.1|	17	dihydroorotate dehydrogenase electron transfer subunit
gi|182683272|ref|YP_001835019.1|	17	dihydropteroate synthase
gi|182685065|ref|YP_001836812.1|	17	dihydroxy-acid dehydratase
gi|182684919|ref|YP_001836666.1|	17	dimethyladenosine transferase
gi|182683554|ref|YP_001835301.1|	17	dipeptidase
gi|182683347|ref|YP_001835094.1|	17	diphosphomevalonate decarboxylase
gi|182685113|ref|YP_001836860.1|	17	dltB protein
gi|182685111|ref|YP_001836858.1|	17	dltD protein
gi|182684052|ref|YP_001835799.1|	17	DNA gyrase subunit A
gi|182683725|ref|YP_001835472.1|	17	DNA gyrase subunit B
gi|182684133|ref|YP_001835880.1|	17	DNA ligase
gi|182683158|ref|YP_001834905.1|	17	DNA mismatch repair protein
gi|182683002|ref|YP_001834749.1|	17	DNA polymerase I
gi|182683841|ref|YP_001835588.1|	17	DNA polymerase III subunit alpha
gi|182683255|ref|YP_001835002.1|	17	DNA polymerase III subunit alpha
gi|182682972|ref|YP_001834719.1|	17	DNA polymerase III subunit beta
gi|182683684|ref|YP_001835431.1|	17	DNA polymerase III subunit delta
gi|182683880|ref|YP_001835627.1|	17	DNA polymerase III subunit delta
gi|182683937|ref|YP_001835684.1|	17	DNA polymerase III subunit epsilon
gi|182683780|ref|YP_001835527.1|	17	DNA polymerase III subunits gamma and tau
gi|182683425|ref|YP_001835172.1|	17	DNA polymerase IV
gi|182684178|ref|YP_001835925.1|	17	DNA primase
gi|182684200|ref|YP_001835947.1|	17	DNA processing protein DprA, putative
gi|182684160|ref|YP_001835907.1|	17	DNA repair protein RadC
gi|182684068|ref|YP_001835815.1|	17	DNA repair protein RecN
gi|182683007|ref|YP_001834755.1|	17	DNA repair protein RecO
gi|182684010|ref|YP_001835757.1|	17	DNA topoisomerase I
gi|182683769|ref|YP_001835516.1|	17	DNA topoisomerase IV subunit A
gi|182683766|ref|YP_001835513.1|	17	DNA topoisomerase IV subunit B
gi|182683164|ref|YP_001834912.1|	17	DNA-3-methyladenine glycosylase I
gi|182684138|ref|YP_001835885.1|	17	DNA-binding protein HU
gi|182683587|ref|YP_001835334.1|	17	DNA-binding response regulator
gi|182683342|ref|YP_001835089.1|	17	DNA-binding response regulator
gi|182684578|ref|YP_001836325.1|	17	DNA-binding response regulator
gi|182684045|ref|YP_001835792.1|	17	DNA-binding response regulator
gi|182684936|ref|YP_001836683.1|	17	DNA-binding response regulator
gi|182685131|ref|YP_001836878.1|	17	DNA-binding response regulator
gi|182683352|ref|YP_001835099.1|	17	DNA-binding response regulator
gi|182683051|ref|YP_001834798.1|	17	DNA-binding response regulator
gi|182683717|ref|YP_001835464.1|	17	DNA-binding response regulator CiaR
gi|182683534|ref|YP_001835281.1|	17	DNA-binding response regulator VncR
gi|182683213|ref|YP_001834960.1|	17	DNA-directed RNA polymerase alpha subunit
gi|182684895|ref|YP_001836642.1|	17	DNA-directed RNA polymerase beta' subunit
gi|182684681|ref|YP_001836428.1|	17	DNA-directed RNA polymerase omega subunit
gi|182683442|ref|YP_001835189.1|	17	DNA-directed RNA polymerase subunit delta
gi|182684900|ref|YP_001836647.1|	17	DNA-entry nuclease
gi|182683461|ref|YP_001835208.1|	17	dnaJ protein
gi|182684587|ref|YP_001836334.1|	17	D-tyrosyl-tRNA deacylase
gi|182683243|ref|YP_001834990.1|	17	eep protein
gi|182683254|ref|YP_001835001.1|	17	elongation factor EF-2
gi|182683399|ref|YP_001835146.1|	17	elongation factor P
gi|182685150|ref|YP_001836897.1|	17	elongation factor Ts
gi|182684444|ref|YP_001836191.1|	17	elongation factor Tu
gi|182683608|ref|YP_001835355.1|	17	elongation factor Tu family protein
gi|182683911|ref|YP_001835658.1|	17	endo-beta-N-acetylglucosaminidase
gi|182683446|ref|YP_001835193.1|	17	endo-beta-N-acetylglucosaminidase, putative
gi|182684213|ref|YP_001835960.1|	17	endonuclease III
gi|182684022|ref|YP_001835769.1|	17	endonuclease, putative
gi|182684590|ref|YP_001836337.1|	17	endopeptidase O
gi|182684522|ref|YP_001836269.1|	17	endoribonuclease L-PSP
gi|182683387|ref|YP_001835134.1|	17	enoyl-(acyl-carrier-protein) reductase
gi|182683383|ref|YP_001835130.1|	17	enoyl-CoA hydratase
gi|182683171|ref|YP_001834918.1|	17	excinuclease ABC subunit A
gi|182684034|ref|YP_001835781.1|	17	excinuclease ABC subunit B
gi|182683548|ref|YP_001835295.1|	17	excinuclease ABC subunit C
gi|182683379|ref|YP_001835126.1|	17	exfoliative toxin, putative
gi|182684788|ref|YP_001836535.1|	17	exodeoxyribonuclease
gi|182684063|ref|YP_001835810.1|	17	exodeoxyribonuclease VII large subunit
gi|182684064|ref|YP_001835811.1|	17	exodeoxyribonuclease VII small subunit
gi|182684115|ref|YP_001835862.1|	17	exonuclease RexA
gi|182684116|ref|YP_001835863.1|	17	exonuclease RexB
gi|182683009|ref|YP_001834756.1|	17	fatty acid/phospholipid synthesis protein
gi|182683955|ref|YP_001835702.1|	17	ferrochelatase
gi|182683786|ref|YP_001835533.1|	17	FeS assembly protein SufB
gi|182684234|ref|YP_001835981.1|	17	flavodoxin
gi|182684054|ref|YP_001835801.1|	17	FNT family protein
gi|182683916|ref|YP_001835663.1|	17	formamidopyrimidine-DNA glycosylase
gi|182683426|ref|YP_001835173.1|	17	formate acetyltransferase
gi|182683232|ref|YP_001834979.1|	17	formate acetyltransferase, putative
gi|182684043|ref|YP_001835790.1|	17	formate--tetrahydrofolate ligase
gi|182684663|ref|YP_001836410.1|	17	fructokinase
gi|182683233|ref|YP_001834980.1|	17	fructose-6-phosphate aldolase
gi|182683536|ref|YP_001835283.1|	17	fructose-bisphosphate aldolase
gi|182685106|ref|YP_001836853.1|	17	fucose operon repressor, putative
gi|182684797|ref|YP_001836544.1|	17	galactokinase
gi|182684798|ref|YP_001836545.1|	17	galactose operon repressor
gi|182684796|ref|YP_001836543.1|	17	galactose-1-phosphate uridylyltransferase
gi|182684076|ref|YP_001835823.1|	17	galactose-6-phosphate isomerase
gi|182684075|ref|YP_001835822.1|	17	galactose-6-phosphate isomerase
gi|182683876|ref|YP_001835623.1|	17	gamma-glutamyl kinase
gi|182683877|ref|YP_001835624.1|	17	gamma-glutamyl phosphate reductase
gi|182684751|ref|YP_001836498.1|	17	general stress protein 24, putative
gi|182684065|ref|YP_001835812.1|	17	geranyltranstransferase
gi|182683824|ref|YP_001835571.1|	17	Gfo/Idh/MocA family oxidoreductase
gi|182684629|ref|YP_001836376.1|	17	Gfo/Idh/MocA family oxidoreductase
gi|182684439|ref|YP_001836186.1|	17	Gfo/Idh/MocA family oxidoreductase
gi|182683315|ref|YP_001835062.1|	17	glucan 1,6-alpha-glucosidase
gi|182683594|ref|YP_001835341.1|	17	glucokinase
gi|182683296|ref|YP_001835043.1|	17	gluconate 5-dehydrogenase
gi|182684373|ref|YP_001836120.1|	17	glucosamine-6-phosphate isomerase
gi|182684128|ref|YP_001835875.1|	17	glucose-1-phosphate adenylyltransferase
gi|182684030|ref|YP_001835777.1|	17	glucose-6-phosphate 1-dehydrogenase
gi|182685007|ref|YP_001836754.1|	17	glucose-6-phosphate isomerase
gi|182683887|ref|YP_001835634.1|	17	glucose-inhibited division protein A
gi|182683093|ref|YP_001834840.1|	17	glucose-inhibited division protein A
gi|182684218|ref|YP_001835965.1|	17	glucose-inhibited division protein B
gi|182683298|ref|YP_001835045.1|	17	glucuronyl hydrolase
gi|182684242|ref|YP_001835989.1|	17	glutamate dehydrogenase
gi|182684824|ref|YP_001836571.1|	17	glutamate racemase
gi|182684159|ref|YP_001835906.1|	17	glutamine amidotransferase, class I
gi|182685009|ref|YP_001836756.1|	17	glutamine amidotransferase, class-I
gi|182683450|ref|YP_001835197.1|	17	glutamine synthetase, type I
gi|182684809|ref|YP_001836556.1|	17	glutamyl-aminopeptidase
gi|182683401|ref|YP_001835148.1|	17	glutamyl-tRNA amidotransferase subunit A
gi|182685006|ref|YP_001836753.1|	17	glutamyl-tRNA synthetase
gi|182683291|ref|YP_001835038.1|	17	glutathione peroxidase
gi|182683703|ref|YP_001835450.1|	17	glutathione reductase
gi|182684507|ref|YP_001836254.1|	17	glutathione S-transferase family protein
gi|182684949|ref|YP_001836696.1|	17	glyceraldehyde-3-phosphate dehydrogenase
gi|182684130|ref|YP_001835877.1|	17	glyceraldehyde-3-phosphate dehydrogenase, NADP-dependent
gi|182683234|ref|YP_001834981.1|	17	glycerol dehydrogenase
gi|182685124|ref|YP_001836871.1|	17	glycerol kinase
gi|182685122|ref|YP_001836869.1|	17	glycerol uptake facilitator protein
gi|182684445|ref|YP_001836192.1|	17	glycerol uptake facilitator protein, putative
gi|182684127|ref|YP_001835874.1|	17	glycogen biosynthesis protein GlgD
gi|182684129|ref|YP_001835876.1|	17	glycogen branching enzyme
gi|182685040|ref|YP_001836787.1|	17	glycogen phosphorylase family protein
gi|182684126|ref|YP_001835873.1|	17	glycogen synthase
gi|182683102|ref|YP_001834849.1|	17	glycoprotease family protein
gi|182683245|ref|YP_001834992.1|	17	glycosy hydrolase family protein
gi|182683290|ref|YP_001835037.1|	17	glycosy hydrolase family protein
gi|182684957|ref|YP_001836704.1|	17	glycosy hydrolase family protein
gi|182685081|ref|YP_001836828.1|	17	glycosyl hydrolase-related protein
gi|182683067|ref|YP_001834814.1|	17	glycosyl transferase
gi|182684175|ref|YP_001835922.1|	17	glycosyl transferase CpoA
gi|182684557|ref|YP_001836304.1|	17	glycosyl transferase family protein
gi|182684324|ref|YP_001836071.1|	17	glycosyl transferase family protein
gi|182684325|ref|YP_001836072.1|	17	glycosyl transferase, group 1
gi|182684174|ref|YP_001835921.1|	17	glycosyl transferase, group 1
gi|182684783|ref|YP_001836530.1|	17	glycosyl transferase, putative
gi|182683106|ref|YP_001834853.1|	17	glycosyl transferase, putative
gi|182684434|ref|YP_001836181.1|	17	glycyl-tRNA synthetase alpha subunit
gi|182684433|ref|YP_001836180.1|	17	glycyl-tRNA synthetase beta subunit
gi|182684404|ref|YP_001836151.1|	17	GntR family transcriptional regulator
gi|182683030|ref|YP_001834777.1|	17	GntR family transcriptional regulator
gi|182684656|ref|YP_001836403.1|	17	GntR family transcriptional regulator
gi|182684956|ref|YP_001836703.1|	17	GntR family transcriptional regulator
gi|182683274|ref|YP_001835021.1|	17	GTP cyclohydrolase I
gi|182684588|ref|YP_001836335.1|	17	GTP pyrophosphokinase
gi|182684171|ref|YP_001835918.1|	17	GTP1/Obg family GTP-binding protein
gi|182684523|ref|YP_001836270.1|	17	GTP-binding protein
gi|182684111|ref|YP_001835858.1|	17	GTP-binding protein
gi|182684693|ref|YP_001836440.1|	17	GTP-binding protein
gi|182682974|ref|YP_001834721.1|	17	GTP-binding protein
gi|182684651|ref|YP_001836398.1|	17	GTP-binding protein EngA
gi|182683915|ref|YP_001835662.1|	17	GTP-binding protein Era
gi|182683599|ref|YP_001835346.1|	17	GTP-binding protein HflX
gi|182684070|ref|YP_001835817.1|	17	GTP-binding protein LepA
gi|182683960|ref|YP_001835707.1|	17	gtrA family protein
gi|182684024|ref|YP_001835771.1|	17	guanosine 5'-monophosphate oxidoreductase
gi|182684682|ref|YP_001836429.1|	17	guanylate kinase
gi|182684365|ref|YP_001836112.1|	17	HAD superfamily hydrolase
gi|182683724|ref|YP_001835471.1|	17	HAD superfamily hydrolase
gi|182685001|ref|YP_001836748.1|	17	HAD superfamily hydrolase
gi|182684096|ref|YP_001835843.1|	17	HAD superfamily hydrolase
gi|182683070|ref|YP_001834817.1|	17	HAD superfamily hydrolase
gi|182684823|ref|YP_001836570.1|	17	HAM1 protein
gi|182683459|ref|YP_001835206.1|	17	heat shock protein GrpE
gi|182684216|ref|YP_001835963.1|	17	heat shock protein HtpX
gi|182683458|ref|YP_001835205.1|	17	heat-inducible transcription repressor
gi|182685145|ref|YP_001836892.1|	17	helicase, putative
gi|182683370|ref|YP_001835117.1|	17	helicase, putative
gi|182683969|ref|YP_001835716.1|	17	hemK protein
gi|182684423|ref|YP_001836170.1|	17	hemolysin
gi|182684066|ref|YP_001835813.1|	17	hemolysin A, putative
gi|182683747|ref|YP_001835494.1|	17	hemolysin-related protein
gi|182684969|ref|YP_001836716.1|	17	hexulose-6-phosphate isomerase, putative
gi|182684970|ref|YP_001836717.1|	17	hexulose-6-phosphate isomerase, putative
gi|182684971|ref|YP_001836718.1|	17	hexulose-6-phosphate synthase, putative
gi|182685058|ref|YP_001836805.1|	17	histidyl-tRNA synthetase
gi|182683559|ref|YP_001835306.1|	17	HIT family protein
gi|182683463|ref|YP_001835210.1|	17	HIT family protein
gi|182683163|ref|YP_001834910.1|	17	holliday junction DNA helicase motor protein
gi|182683239|ref|YP_001834986.1|	17	holliday junction DNA helicase RuvB
gi|182684320|ref|YP_001836067.1|	17	homoserine dehydrogenase
gi|182684319|ref|YP_001836066.1|	17	homoserine kinase
gi|182684532|ref|YP_001836279.1|	17	homoserine O-succinyltransferase
gi|182684371|ref|YP_001836118.1|	17	HPr kinase/phosphorylase
gi|182685126|ref|YP_001836873.1|	17	hsp33-like chaperonin
gi|182683292|ref|YP_001835039.1|	17	hyaluronidase
gi|182684926|ref|YP_001836673.1|	17	hydrolase, putative
gi|182683994|ref|YP_001835741.1|	17	hydrolase, putative
gi|182683636|ref|YP_001835383.1|	17	hydroxyethylthiazole kinase
gi|182683643|ref|YP_001835390.1|	17	hydroxyethylthiazole kinase, putative
gi|182684669|ref|YP_001836416.1|	17	hydroxymethylglutaryl-CoA synthase
gi|182682973|ref|YP_001834720.1|	17	hypothetical protein
gi|182682978|ref|YP_001834725.1|	17	hypothetical protein
gi|182682979|ref|YP_001834726.1|	17	hypothetical protein
gi|182682986|ref|YP_001834733.1|	17	hypothetical protein
gi|182682987|ref|YP_001834734.1|	17	hypothetical protein
gi|182682988|ref|YP_001834735.1|	17	hypothetical protein
gi|182682992|ref|YP_001834739.1|	17	hypothetical protein
gi|182682994|ref|YP_001834741.1|	17	hypothetical protein
gi|182682995|ref|YP_001834742.1|	17	hypothetical protein
gi|182683000|ref|YP_001834747.1|	17	hypothetical protein
gi|182683003|ref|YP_001834750.1|	17	hypothetical protein
gi|182683006|ref|YP_001834753.1|	17	hypothetical protein
gi|182683038|ref|YP_001834785.1|	17	hypothetical protein
gi|182683055|ref|YP_001834802.1|	17	hypothetical protein
gi|182683060|ref|YP_001834807.1|	17	hypothetical protein
gi|182683061|ref|YP_001834808.1|	17	hypothetical protein
gi|182683062|ref|YP_001834809.1|	17	hypothetical protein
gi|182683063|ref|YP_001834810.1|	17	hypothetical protein
gi|182683064|ref|YP_001834811.1|	17	hypothetical protein
gi|182683065|ref|YP_001834812.1|	17	hypothetical protein
gi|182683080|ref|YP_001834827.1|	17	hypothetical protein
gi|182683082|ref|YP_001834829.1|	17	hypothetical protein
gi|182683086|ref|YP_001834833.1|	17	hypothetical protein
gi|182683088|ref|YP_001834835.1|	17	hypothetical protein
gi|182683095|ref|YP_001834842.1|	17	hypothetical protein
gi|182683098|ref|YP_001834845.1|	17	hypothetical protein
gi|182683099|ref|YP_001834846.1|	17	hypothetical protein
gi|182683100|ref|YP_001834847.1|	17	hypothetical protein
gi|182683105|ref|YP_001834852.1|	17	hypothetical protein
gi|182683111|ref|YP_001834858.1|	17	hypothetical protein
gi|182683119|ref|YP_001834866.1|	17	hypothetical protein
gi|182683120|ref|YP_001834867.1|	17	hypothetical protein
gi|182683121|ref|YP_001834868.1|	17	hypothetical protein
gi|182683124|ref|YP_001834871.1|	17	hypothetical protein
gi|182683150|ref|YP_001834897.1|	17	hypothetical protein
gi|182683151|ref|YP_001834898.1|	17	hypothetical protein
gi|182683152|ref|YP_001834899.1|	17	hypothetical protein
gi|182683153|ref|YP_001834900.1|	17	hypothetical protein
gi|182683154|ref|YP_001834901.1|	17	hypothetical protein
gi|182683155|ref|YP_001834902.1|	17	hypothetical protein
gi|182683156|ref|YP_001834903.1|	17	hypothetical protein
gi|182683157|ref|YP_001834904.1|	17	hypothetical protein
gi|182683166|ref|YP_001834913.1|	17	hypothetical protein
gi|182683169|ref|YP_001834916.1|	17	hypothetical protein
gi|182683174|ref|YP_001834921.1|	17	hypothetical protein
gi|182683175|ref|YP_001834922.1|	17	hypothetical protein
gi|182683177|ref|YP_001834924.1|	17	hypothetical protein
gi|182683179|ref|YP_001834926.1|	17	hypothetical protein
gi|182683186|ref|YP_001834933.1|	17	hypothetical protein
gi|182683215|ref|YP_001834962.1|	17	hypothetical protein
gi|182683222|ref|YP_001834969.1|	17	hypothetical protein
gi|182683223|ref|YP_001834970.1|	17	hypothetical protein
gi|182683240|ref|YP_001834987.1|	17	hypothetical protein
gi|182683256|ref|YP_001835003.1|	17	hypothetical protein
gi|182683257|ref|YP_001835004.1|	17	hypothetical protein
gi|182683271|ref|YP_001835018.1|	17	hypothetical protein
gi|182683276|ref|YP_001835023.1|	17	hypothetical protein
gi|182683280|ref|YP_001835027.1|	17	hypothetical protein
gi|182683295|ref|YP_001835042.1|	17	hypothetical protein
gi|182683303|ref|YP_001835050.1|	17	hypothetical protein
gi|182683305|ref|YP_001835052.1|	17	hypothetical protein
gi|182683311|ref|YP_001835058.1|	17	hypothetical protein
gi|182683314|ref|YP_001835061.1|	17	hypothetical protein
gi|182683337|ref|YP_001835083.1|	17	hypothetical protein
gi|182683336|ref|YP_001835084.1|	17	hypothetical protein
gi|182683338|ref|YP_001835085.1|	17	hypothetical protein
gi|182683339|ref|YP_001835086.1|	17	hypothetical protein
gi|182683340|ref|YP_001835087.1|	17	hypothetical protein
gi|182683350|ref|YP_001835097.1|	17	hypothetical protein
gi|182683356|ref|YP_001835103.1|	17	hypothetical protein
gi|182683358|ref|YP_001835105.1|	17	hypothetical protein
gi|182683359|ref|YP_001835106.1|	17	hypothetical protein
gi|182683373|ref|YP_001835120.1|	17	hypothetical protein
gi|182683374|ref|YP_001835121.1|	17	hypothetical protein
gi|182683378|ref|YP_001835125.1|	17	hypothetical protein
gi|182683381|ref|YP_001835128.1|	17	hypothetical protein
gi|182683396|ref|YP_001835143.1|	17	hypothetical protein
gi|182683398|ref|YP_001835145.1|	17	hypothetical protein
gi|182683407|ref|YP_001835154.1|	17	hypothetical protein
gi|182683408|ref|YP_001835155.1|	17	hypothetical protein
gi|182683413|ref|YP_001835160.1|	17	hypothetical protein
gi|182683416|ref|YP_001835163.1|	17	hypothetical protein
gi|182683419|ref|YP_001835166.1|	17	hypothetical protein
gi|182683420|ref|YP_001835167.1|	17	hypothetical protein
gi|182683428|ref|YP_001835175.1|	17	hypothetical protein
gi|182683432|ref|YP_001835179.1|	17	hypothetical protein
gi|182683433|ref|YP_001835180.1|	17	hypothetical protein
gi|182683436|ref|YP_001835183.1|	17	hypothetical protein
gi|182683438|ref|YP_001835185.1|	17	hypothetical protein
gi|182683440|ref|YP_001835187.1|	17	hypothetical protein
gi|182683441|ref|YP_001835188.1|	17	hypothetical protein
gi|182683448|ref|YP_001835195.1|	17	hypothetical protein
gi|182683457|ref|YP_001835204.1|	17	hypothetical protein
gi|182683462|ref|YP_001835209.1|	17	hypothetical protein
gi|182683482|ref|YP_001835229.1|	17	hypothetical protein
gi|182683483|ref|YP_001835230.1|	17	hypothetical protein
gi|182683485|ref|YP_001835232.1|	17	hypothetical protein
gi|182683487|ref|YP_001835234.1|	17	hypothetical protein
gi|182683488|ref|YP_001835235.1|	17	hypothetical protein
gi|182683491|ref|YP_001835238.1|	17	hypothetical protein
gi|182683493|ref|YP_001835240.1|	17	hypothetical protein
gi|182683494|ref|YP_001835241.1|	17	hypothetical protein
gi|182683495|ref|YP_001835242.1|	17	hypothetical protein
gi|182683496|ref|YP_001835243.1|	17	hypothetical protein
gi|182683518|ref|YP_001835265.1|	17	hypothetical protein
gi|182683527|ref|YP_001835274.1|	17	hypothetical protein
gi|182683529|ref|YP_001835276.1|	17	hypothetical protein
gi|182683547|ref|YP_001835294.1|	17	hypothetical protein
gi|182683549|ref|YP_001835296.1|	17	hypothetical protein
gi|182683550|ref|YP_001835297.1|	17	hypothetical protein
gi|182683555|ref|YP_001835302.1|	17	hypothetical protein
gi|182683558|ref|YP_001835305.1|	17	hypothetical protein
gi|182683560|ref|YP_001835307.1|	17	hypothetical protein
gi|182683566|ref|YP_001835313.1|	17	hypothetical protein
gi|182683577|ref|YP_001835323.1|	17	hypothetical protein
gi|182683579|ref|YP_001835326.1|	17	hypothetical protein
gi|182683580|ref|YP_001835327.1|	17	hypothetical protein
gi|182683589|ref|YP_001835336.1|	17	hypothetical protein
gi|182683600|ref|YP_001835347.1|	17	hypothetical protein
gi|182683603|ref|YP_001835351.1|	17	hypothetical protein
gi|182683605|ref|YP_001835352.1|	17	hypothetical protein
gi|182683609|ref|YP_001835356.1|	17	hypothetical protein
gi|182683610|ref|YP_001835357.1|	17	hypothetical protein
gi|182683625|ref|YP_001835372.1|	17	hypothetical protein
gi|182683626|ref|YP_001835373.1|	17	hypothetical protein
gi|182683631|ref|YP_001835378.1|	17	hypothetical protein
gi|182683638|ref|YP_001835385.1|	17	hypothetical protein
gi|182683640|ref|YP_001835387.1|	17	hypothetical protein
gi|182683642|ref|YP_001835389.1|	17	hypothetical protein
gi|182683647|ref|YP_001835394.1|	17	hypothetical protein
gi|182683650|ref|YP_001835397.1|	17	hypothetical protein
gi|182683651|ref|YP_001835398.1|	17	hypothetical protein
gi|182683652|ref|YP_001835399.1|	17	hypothetical protein
gi|182683661|ref|YP_001835408.1|	17	hypothetical protein
gi|182683662|ref|YP_001835409.1|	17	hypothetical protein
gi|182683667|ref|YP_001835415.1|	17	hypothetical protein
gi|182683680|ref|YP_001835427.1|	17	hypothetical protein
gi|182683686|ref|YP_001835433.1|	17	hypothetical protein
gi|182683687|ref|YP_001835434.1|	17	hypothetical protein
gi|182683691|ref|YP_001835438.1|	17	hypothetical protein
gi|182683695|ref|YP_001835442.1|	17	hypothetical protein
gi|182683700|ref|YP_001835447.1|	17	hypothetical protein
gi|182683702|ref|YP_001835449.1|	17	hypothetical protein
gi|182683704|ref|YP_001835451.1|	17	hypothetical protein
gi|182683706|ref|YP_001835453.1|	17	hypothetical protein
gi|182683708|ref|YP_001835455.1|	17	hypothetical protein
gi|182683709|ref|YP_001835456.1|	17	hypothetical protein
gi|182683711|ref|YP_001835458.1|	17	hypothetical protein
gi|182683715|ref|YP_001835462.1|	17	hypothetical protein
gi|182683720|ref|YP_001835466.1|	17	hypothetical protein
gi|182683719|ref|YP_001835467.1|	17	hypothetical protein
gi|182683729|ref|YP_001835476.1|	17	hypothetical protein
gi|182683733|ref|YP_001835480.1|	17	hypothetical protein
gi|182683745|ref|YP_001835492.1|	17	hypothetical protein
gi|182683746|ref|YP_001835493.1|	17	hypothetical protein
gi|182683753|ref|YP_001835500.1|	17	hypothetical protein
gi|182683765|ref|YP_001835512.1|	17	hypothetical protein
gi|182683772|ref|YP_001835519.1|	17	hypothetical protein
gi|182683775|ref|YP_001835522.1|	17	hypothetical protein
gi|182683779|ref|YP_001835526.1|	17	hypothetical protein
gi|182683783|ref|YP_001835530.1|	17	hypothetical protein
gi|182683799|ref|YP_001835545.1|	17	hypothetical protein
gi|182683801|ref|YP_001835548.1|	17	hypothetical protein
gi|182683803|ref|YP_001835550.1|	17	hypothetical protein
gi|182683804|ref|YP_001835551.1|	17	hypothetical protein
gi|182683822|ref|YP_001835569.1|	17	hypothetical protein
gi|182683837|ref|YP_001835584.1|	17	hypothetical protein
gi|182683838|ref|YP_001835585.1|	17	hypothetical protein
gi|182683845|ref|YP_001835592.1|	17	hypothetical protein
gi|182683849|ref|YP_001835596.1|	17	hypothetical protein
gi|182683850|ref|YP_001835597.1|	17	hypothetical protein
gi|182683851|ref|YP_001835598.1|	17	hypothetical protein
gi|182683852|ref|YP_001835599.1|	17	hypothetical protein
gi|182683857|ref|YP_001835604.1|	17	hypothetical protein
gi|182683866|ref|YP_001835613.1|	17	hypothetical protein
gi|182683868|ref|YP_001835615.1|	17	hypothetical protein
gi|182683871|ref|YP_001835618.1|	17	hypothetical protein
gi|182683881|ref|YP_001835628.1|	17	hypothetical protein
gi|182683890|ref|YP_001835637.1|	17	hypothetical protein
gi|182683891|ref|YP_001835638.1|	17	hypothetical protein
gi|182683904|ref|YP_001835651.1|	17	hypothetical protein
gi|182683913|ref|YP_001835660.1|	17	hypothetical protein
gi|182683930|ref|YP_001835677.1|	17	hypothetical protein
gi|182683931|ref|YP_001835678.1|	17	hypothetical protein
gi|182683934|ref|YP_001835681.1|	17	hypothetical protein
gi|182683936|ref|YP_001835683.1|	17	hypothetical protein
gi|182683938|ref|YP_001835685.1|	17	hypothetical protein
gi|182683940|ref|YP_001835687.1|	17	hypothetical protein
gi|182683941|ref|YP_001835688.1|	17	hypothetical protein
gi|182683947|ref|YP_001835694.1|	17	hypothetical protein
gi|182683948|ref|YP_001835695.1|	17	hypothetical protein
gi|182683949|ref|YP_001835696.1|	17	hypothetical protein
gi|182683951|ref|YP_001835699.1|	17	hypothetical protein
gi|182683953|ref|YP_001835700.1|	17	hypothetical protein
gi|182683961|ref|YP_001835708.1|	17	hypothetical protein
gi|182683973|ref|YP_001835720.1|	17	hypothetical protein
gi|182683974|ref|YP_001835721.1|	17	hypothetical protein
gi|182683975|ref|YP_001835722.1|	17	hypothetical protein
gi|182683989|ref|YP_001835736.1|	17	hypothetical protein
gi|182683991|ref|YP_001835738.1|	17	hypothetical protein
gi|182683992|ref|YP_001835739.1|	17	hypothetical protein
gi|182683993|ref|YP_001835740.1|	17	hypothetical protein
gi|182683995|ref|YP_001835742.1|	17	hypothetical protein
gi|182684009|ref|YP_001835756.1|	17	hypothetical protein
gi|182684011|ref|YP_001835758.1|	17	hypothetical protein
gi|182684013|ref|YP_001835760.1|	17	hypothetical protein
gi|182684023|ref|YP_001835770.1|	17	hypothetical protein
gi|182684026|ref|YP_001835773.1|	17	hypothetical protein
gi|182684039|ref|YP_001835786.1|	17	hypothetical protein
gi|182684042|ref|YP_001835789.1|	17	hypothetical protein
gi|182684048|ref|YP_001835795.1|	17	hypothetical protein
gi|182684049|ref|YP_001835796.1|	17	hypothetical protein
gi|182684053|ref|YP_001835800.1|	17	hypothetical protein
gi|182684057|ref|YP_001835804.1|	17	hypothetical protein
gi|182684061|ref|YP_001835808.1|	17	hypothetical protein
gi|182684072|ref|YP_001835819.1|	17	hypothetical protein
gi|182684092|ref|YP_001835839.1|	17	hypothetical protein
gi|182684114|ref|YP_001835861.1|	17	hypothetical protein
gi|182684121|ref|YP_001835868.1|	17	hypothetical protein
gi|182684122|ref|YP_001835869.1|	17	hypothetical protein
gi|182684123|ref|YP_001835870.1|	17	hypothetical protein
gi|182684135|ref|YP_001835882.1|	17	hypothetical protein
gi|182684136|ref|YP_001835883.1|	17	hypothetical protein
gi|182684140|ref|YP_001835887.1|	17	hypothetical protein
gi|182684145|ref|YP_001835892.1|	17	hypothetical protein
gi|182684147|ref|YP_001835894.1|	17	hypothetical protein
gi|182684148|ref|YP_001835895.1|	17	hypothetical protein
gi|182684152|ref|YP_001835899.1|	17	hypothetical protein
gi|182684153|ref|YP_001835900.1|	17	hypothetical protein
gi|182684156|ref|YP_001835903.1|	17	hypothetical protein
gi|182684157|ref|YP_001835904.1|	17	hypothetical protein
gi|182684165|ref|YP_001835912.1|	17	hypothetical protein
gi|182684170|ref|YP_001835917.1|	17	hypothetical protein
gi|182684173|ref|YP_001835920.1|	17	hypothetical protein
gi|182684176|ref|YP_001835923.1|	17	hypothetical protein
gi|182684180|ref|YP_001835927.1|	17	hypothetical protein
gi|182684181|ref|YP_001835928.1|	17	hypothetical protein
gi|182684192|ref|YP_001835939.1|	17	hypothetical protein
gi|182684194|ref|YP_001835941.1|	17	hypothetical protein
gi|182684195|ref|YP_001835942.1|	17	hypothetical protein
gi|182684214|ref|YP_001835961.1|	17	hypothetical protein
gi|182684217|ref|YP_001835964.1|	17	hypothetical protein
gi|182684221|ref|YP_001835968.1|	17	hypothetical protein
gi|182684223|ref|YP_001835969.1|	17	hypothetical protein
gi|182684222|ref|YP_001835970.1|	17	hypothetical protein
gi|182684233|ref|YP_001835980.1|	17	hypothetical protein
gi|182684237|ref|YP_001835984.1|	17	hypothetical protein
gi|182684240|ref|YP_001835987.1|	17	hypothetical protein
gi|182684322|ref|YP_001836069.1|	17	hypothetical protein
gi|182684323|ref|YP_001836070.1|	17	hypothetical protein
gi|182684332|ref|YP_001836079.1|	17	hypothetical protein
gi|182684338|ref|YP_001836085.1|	17	hypothetical protein
gi|182684339|ref|YP_001836086.1|	17	hypothetical protein
gi|182684343|ref|YP_001836090.1|	17	hypothetical protein
gi|182684350|ref|YP_001836097.1|	17	hypothetical protein
gi|182684352|ref|YP_001836099.1|	17	hypothetical protein
gi|182684362|ref|YP_001836109.1|	17	hypothetical protein
gi|182684364|ref|YP_001836111.1|	17	hypothetical protein
gi|182684368|ref|YP_001836115.1|	17	hypothetical protein
gi|182684369|ref|YP_001836116.1|	17	hypothetical protein
gi|182684379|ref|YP_001836126.1|	17	hypothetical protein
gi|182684381|ref|YP_001836128.1|	17	hypothetical protein
gi|182684382|ref|YP_001836129.1|	17	hypothetical protein
gi|182684383|ref|YP_001836130.1|	17	hypothetical protein
gi|182684401|ref|YP_001836148.1|	17	hypothetical protein
gi|182684406|ref|YP_001836153.1|	17	hypothetical protein
gi|182684416|ref|YP_001836163.1|	17	hypothetical protein
gi|182684419|ref|YP_001836166.1|	17	hypothetical protein
gi|182684422|ref|YP_001836169.1|	17	hypothetical protein
gi|182684426|ref|YP_001836173.1|	17	hypothetical protein
gi|182684432|ref|YP_001836179.1|	17	hypothetical protein
gi|182684435|ref|YP_001836182.1|	17	hypothetical protein
gi|182684438|ref|YP_001836185.1|	17	hypothetical protein
gi|182684441|ref|YP_001836188.1|	17	hypothetical protein
gi|182684447|ref|YP_001836194.1|	17	hypothetical protein
gi|182684460|ref|YP_001836207.1|	17	hypothetical protein
gi|182684473|ref|YP_001836220.1|	17	hypothetical protein
gi|182684477|ref|YP_001836224.1|	17	hypothetical protein
gi|182684489|ref|YP_001836236.1|	17	hypothetical protein
gi|182684491|ref|YP_001836238.1|	17	hypothetical protein
gi|182684492|ref|YP_001836239.1|	17	hypothetical protein
gi|182684493|ref|YP_001836240.1|	17	hypothetical protein
gi|182684501|ref|YP_001836248.1|	17	hypothetical protein
gi|182684502|ref|YP_001836249.1|	17	hypothetical protein
gi|182684503|ref|YP_001836250.1|	17	hypothetical protein
gi|182684505|ref|YP_001836252.1|	17	hypothetical protein
gi|182684514|ref|YP_001836261.1|	17	hypothetical protein
gi|182684516|ref|YP_001836263.1|	17	hypothetical protein
gi|182684517|ref|YP_001836264.1|	17	hypothetical protein
gi|182684519|ref|YP_001836266.1|	17	hypothetical protein
gi|182684520|ref|YP_001836267.1|	17	hypothetical protein
gi|182684521|ref|YP_001836268.1|	17	hypothetical protein
gi|182684525|ref|YP_001836272.1|	17	hypothetical protein
gi|182684531|ref|YP_001836278.1|	17	hypothetical protein
gi|182684542|ref|YP_001836289.1|	17	hypothetical protein
gi|182684546|ref|YP_001836293.1|	17	hypothetical protein
gi|182684550|ref|YP_001836297.1|	17	hypothetical protein
gi|182684551|ref|YP_001836298.1|	17	hypothetical protein
gi|182684554|ref|YP_001836301.1|	17	hypothetical protein
gi|182684561|ref|YP_001836308.1|	17	hypothetical protein
gi|182684566|ref|YP_001836313.1|	17	hypothetical protein
gi|182684573|ref|YP_001836320.1|	17	hypothetical protein
gi|182684579|ref|YP_001836326.1|	17	hypothetical protein
gi|182684581|ref|YP_001836328.1|	17	hypothetical protein
gi|182684595|ref|YP_001836342.1|	17	hypothetical protein
gi|182684610|ref|YP_001836357.1|	17	hypothetical protein
gi|182684619|ref|YP_001836366.1|	17	hypothetical protein
gi|182684621|ref|YP_001836368.1|	17	hypothetical protein
gi|182684622|ref|YP_001836369.1|	17	hypothetical protein
gi|182684634|ref|YP_001836381.1|	17	hypothetical protein
gi|182684647|ref|YP_001836394.1|	17	hypothetical protein
gi|182684648|ref|YP_001836395.1|	17	hypothetical protein
gi|182684654|ref|YP_001836401.1|	17	hypothetical protein
gi|182684655|ref|YP_001836402.1|	17	hypothetical protein
gi|182684659|ref|YP_001836406.1|	17	hypothetical protein
gi|182684662|ref|YP_001836409.1|	17	hypothetical protein
gi|182684670|ref|YP_001836417.1|	17	hypothetical protein
gi|182684673|ref|YP_001836420.1|	17	hypothetical protein
gi|182684674|ref|YP_001836421.1|	17	hypothetical protein
gi|182684683|ref|YP_001836430.1|	17	hypothetical protein
gi|182684686|ref|YP_001836433.1|	17	hypothetical protein
gi|182684687|ref|YP_001836434.1|	17	hypothetical protein
gi|182684690|ref|YP_001836437.1|	17	hypothetical protein
gi|182684692|ref|YP_001836439.1|	17	hypothetical protein
gi|182684694|ref|YP_001836441.1|	17	hypothetical protein
gi|182684698|ref|YP_001836445.1|	17	hypothetical protein
gi|182684723|ref|YP_001836470.1|	17	hypothetical protein
gi|182684725|ref|YP_001836472.1|	17	hypothetical protein
gi|182684727|ref|YP_001836474.1|	17	hypothetical protein
gi|182684729|ref|YP_001836476.1|	17	hypothetical protein
gi|182684735|ref|YP_001836482.1|	17	hypothetical protein
gi|182684736|ref|YP_001836483.1|	17	hypothetical protein
gi|182684737|ref|YP_001836484.1|	17	hypothetical protein
gi|182684749|ref|YP_001836496.1|	17	hypothetical protein
gi|182684752|ref|YP_001836499.1|	17	hypothetical protein
gi|182684779|ref|YP_001836526.1|	17	hypothetical protein
gi|182684786|ref|YP_001836533.1|	17	hypothetical protein
gi|182684795|ref|YP_001836542.1|	17	hypothetical protein
gi|182684806|ref|YP_001836553.1|	17	hypothetical protein
gi|182684808|ref|YP_001836555.1|	17	hypothetical protein
gi|182684822|ref|YP_001836569.1|	17	hypothetical protein
gi|182684825|ref|YP_001836572.1|	17	hypothetical protein
gi|182684836|ref|YP_001836583.1|	17	hypothetical protein
gi|182684848|ref|YP_001836595.1|	17	hypothetical protein
gi|182684855|ref|YP_001836602.1|	17	hypothetical protein
gi|182684857|ref|YP_001836604.1|	17	hypothetical protein
gi|182684858|ref|YP_001836605.1|	17	hypothetical protein
gi|182684859|ref|YP_001836606.1|	17	hypothetical protein
gi|182684860|ref|YP_001836607.1|	17	hypothetical protein
gi|182684862|ref|YP_001836609.1|	17	hypothetical protein
gi|182684867|ref|YP_001836614.1|	17	hypothetical protein
gi|182684869|ref|YP_001836616.1|	17	hypothetical protein
gi|182684870|ref|YP_001836617.1|	17	hypothetical protein
gi|182684888|ref|YP_001836635.1|	17	hypothetical protein
gi|182684889|ref|YP_001836636.1|	17	hypothetical protein
gi|182684892|ref|YP_001836639.1|	17	hypothetical protein
gi|182684896|ref|YP_001836643.1|	17	hypothetical protein
gi|182684897|ref|YP_001836644.1|	17	hypothetical protein
gi|182684902|ref|YP_001836649.1|	17	hypothetical protein
gi|182684916|ref|YP_001836663.1|	17	hypothetical protein
gi|182684920|ref|YP_001836667.1|	17	hypothetical protein
gi|182684938|ref|YP_001836685.1|	17	hypothetical protein
gi|182684950|ref|YP_001836697.1|	17	hypothetical protein
gi|182684962|ref|YP_001836709.1|	17	hypothetical protein
gi|182684966|ref|YP_001836713.1|	17	hypothetical protein
gi|182684975|ref|YP_001836722.1|	17	hypothetical protein
gi|182684981|ref|YP_001836728.1|	17	hypothetical protein
gi|182684984|ref|YP_001836731.1|	17	hypothetical protein
gi|182684985|ref|YP_001836732.1|	17	hypothetical protein
gi|182684991|ref|YP_001836738.1|	17	hypothetical protein
gi|182684994|ref|YP_001836741.1|	17	hypothetical protein
gi|182685004|ref|YP_001836751.1|	17	hypothetical protein
gi|182685017|ref|YP_001836764.1|	17	hypothetical protein
gi|182685029|ref|YP_001836776.1|	17	hypothetical protein
gi|182685033|ref|YP_001836780.1|	17	hypothetical protein
gi|182685037|ref|YP_001836784.1|	17	hypothetical protein
gi|182685048|ref|YP_001836795.1|	17	hypothetical protein
gi|182685051|ref|YP_001836798.1|	17	hypothetical protein
gi|182685052|ref|YP_001836799.1|	17	hypothetical protein
gi|182685053|ref|YP_001836800.1|	17	hypothetical protein
gi|182685054|ref|YP_001836801.1|	17	hypothetical protein
gi|182685056|ref|YP_001836803.1|	17	hypothetical protein
gi|182685059|ref|YP_001836806.1|	17	hypothetical protein
gi|182685063|ref|YP_001836810.1|	17	hypothetical protein
gi|182685071|ref|YP_001836818.1|	17	hypothetical protein
gi|182685083|ref|YP_001836830.1|	17	hypothetical protein
gi|182685085|ref|YP_001836831.1|	17	hypothetical protein
gi|182685087|ref|YP_001836834.1|	17	hypothetical protein
gi|182685091|ref|YP_001836838.1|	17	hypothetical protein
gi|182685092|ref|YP_001836839.1|	17	hypothetical protein
gi|182685123|ref|YP_001836870.1|	17	hypothetical protein
gi|182685125|ref|YP_001836872.1|	17	hypothetical protein
gi|182685129|ref|YP_001836876.1|	17	hypothetical protein
gi|182685137|ref|YP_001836884.1|	17	hypothetical protein
gi|182685139|ref|YP_001836886.1|	17	hypothetical protein
gi|182685146|ref|YP_001836893.1|	17	hypothetical protein
gi|182685155|ref|YP_001836902.1|	17	hypothetical protein
gi|182685159|ref|YP_001836906.1|	17	hypothetical protein
gi|182685161|ref|YP_001836908.1|	17	hypothetical protein
gi|182685162|ref|YP_001836909.1|	17	hypothetical protein
gi|182682981|ref|YP_001834728.1|	17	hypoxanthine-guanine phosphoribosyltransferase
gi|182683480|ref|YP_001835227.1|	17	immunity protein BlpY
gi|182684922|ref|YP_001836669.1|	17	immunity protein, putative
gi|182684113|ref|YP_001835860.1|	17	immunoglobulin A1 protease
gi|182684768|ref|YP_001836515.1|	17	indole-3-glycerol-phosphate synthase
gi|182684151|ref|YP_001835898.1|	17	inorganic polyphosphate/ATP-NAD kinase
gi|182684361|ref|YP_001836108.1|	17	inositol monophosphatase family protein
gi|182685164|ref|YP_001836911.1|	17	inositol-5-monophosphate dehydrogenase
gi|182684688|ref|YP_001836435.1|	17	iojap-related protein
gi|182684814|ref|YP_001836561.1|	17	iron-compound ABC transporter, ATP-binding protein
gi|182683983|ref|YP_001835730.1|	17	iron-compound ABC transporter, ATP-binding protein
gi|182683979|ref|YP_001835726.1|	17	iron-compound ABC transporter, iron compound-binding protein
gi|182684815|ref|YP_001836562.1|	17	iron-compound ABC transporter, iron-compound-binding protein
gi|182683980|ref|YP_001835728.1|	17	iron-compound ABC transporter, permease protein
gi|182684812|ref|YP_001836559.1|	17	iron-compound ABC transporter, permease protein
gi|182683982|ref|YP_001835729.1|	17	iron-compound ABC transporter, permease protein
gi|182684813|ref|YP_001836560.1|	17	iron-compound ABC transporter, permease protein
gi|182684582|ref|YP_001836329.1|	17	iron-dependent transcriptional regulator
gi|182684583|ref|YP_001836330.1|	17	IS1167, transposase
gi|182684700|ref|YP_001836447.1|	17	IS1167, transposase
gi|182684850|ref|YP_001836597.1|	17	IS1167, transposase
gi|182684948|ref|YP_001836695.1|	17	IS1167, transposase
gi|182684008|ref|YP_001835755.1|	17	IS1239 transposase
gi|182683862|ref|YP_001835609.1|	17	IS1239 transposase
gi|182684199|ref|YP_001835946.1|	17	IS1239 transposase
gi|182684469|ref|YP_001836216.1|	17	IS1239 transposase
gi|182683519|ref|YP_001835266.1|	17	IS1239 transposase, truncation
gi|182684163|ref|YP_001835910.1|	17	IS1381 transposase protein A
gi|182683886|ref|YP_001835633.1|	17	IS1381 transposase protein A
gi|182683848|ref|YP_001835595.1|	17	IS1381 transposase protein A
gi|182684672|ref|YP_001836419.1|	17	IS1381 transposase protein A, truncation
gi|182683474|ref|YP_001835221.1|	17	IS1381 transposase protein A, truncation
gi|182684184|ref|YP_001835931.1|	17	IS1381 transposase protein A, truncation
gi|182684671|ref|YP_001836418.1|	17	IS1381 transposase protein B
gi|182684073|ref|YP_001835820.1|	17	IS1381 transposase protein B
gi|182684162|ref|YP_001835909.1|	17	IS1381 transposase protein B
gi|182683475|ref|YP_001835222.1|	17	IS1381 transposase protein B
gi|182685016|ref|YP_001836763.1|	17	IS1381 transposase protein B
gi|182683885|ref|YP_001835632.1|	17	IS1381 transposase protein B
gi|182683506|ref|YP_001835253.1|	17	IS3-Spn1 transposase, truncation
gi|182684544|ref|YP_001836291.1|	17	IS3-Spn1, transposase
gi|182682997|ref|YP_001834744.1|	17	IS3-Spn1, transposase
gi|182683927|ref|YP_001835674.1|	17	IS3-Spn1, transposase, truncation
gi|182683939|ref|YP_001835686.1|	17	IS630-Spn1 transposase
gi|182682984|ref|YP_001834731.1|	17	IS630-Spn1, transposase Orf1
gi|182684117|ref|YP_001835864.1|	17	IS630-Spn1, transposase Orf1
gi|182684952|ref|YP_001836699.1|	17	IS630-Spn1, transposase Orf1
gi|182683731|ref|YP_001835478.1|	17	IS630-Spn1, transposase Orf1
gi|182684951|ref|YP_001836698.1|	17	IS630-Spn1, transposase Orf2
gi|182683728|ref|YP_001835475.1|	17	IS66 family Orf2
gi|182685149|ref|YP_001836896.1|	17	IS66 family Orf2
gi|182684536|ref|YP_001836283.1|	17	isochorismatase family protein
gi|182684689|ref|YP_001836436.1|	17	isochorismatase family protein
gi|182684601|ref|YP_001836348.1|	17	isoleucyl-tRNA synthetase
gi|182683349|ref|YP_001835096.1|	17	isopentenyl pyrophosphate isomerase
gi|182684976|ref|YP_001836723.1|	17	jag protein, putative
gi|182683293|ref|YP_001835040.1|	17	keto-hydroxyglutarate-aldolase/keto-deoxy-phosphogluconate aldolase
gi|182683411|ref|YP_001835158.1|	17	ketol-acid reductoisomerase
gi|182683694|ref|YP_001835441.1|	17	KH domain-containing protein
gi|182684774|ref|YP_001836521.1|	17	LacI family sugar-binding transcriptional regulator
gi|182684746|ref|YP_001836493.1|	17	LacI family sugar-binding transcriptional regulator
gi|182683633|ref|YP_001835380.1|	17	lactate oxidase
gi|182684084|ref|YP_001835831.1|	17	lactose phosphotransferase system repressor
gi|182683794|ref|YP_001835541.1|	17	lactose phosphotransferase system repressor
gi|182683908|ref|YP_001835655.1|	17	lactoylglutathione lyase
gi|182683959|ref|YP_001835706.1|	17	large conductance mechanosensitive channel protein MscL
gi|182684934|ref|YP_001836681.1|	17	L-asparaginase, putative
gi|182683528|ref|YP_001835275.1|	17	leucine-rich protein
gi|182683235|ref|YP_001834982.1|	17	leucyl-tRNA synthetase
gi|182685096|ref|YP_001836843.1|	17	L-fucose isomerase
gi|182685105|ref|YP_001836852.1|	17	L-fuculose kinase fucK, putative
gi|182684202|ref|YP_001835949.1|	17	licB protein
gi|182684201|ref|YP_001835948.1|	17	licC protein
gi|182684207|ref|YP_001835954.1|	17	licD1 protein
gi|182684208|ref|YP_001835955.1|	17	licD2 protein
gi|182684326|ref|YP_001836073.1|	17	licD3 protein
gi|182683123|ref|YP_001834870.1|	17	lipoprotein
gi|182683757|ref|YP_001835504.1|	17	lipoprotein
gi|182683873|ref|YP_001835620.1|	17	lipoprotein signal peptidase
gi|182684051|ref|YP_001835798.1|	17	L-lactate dehydrogenase
gi|182684968|ref|YP_001836715.1|	17	L-ribulose-5-phosphate 4-epimerase
gi|182683071|ref|YP_001834818.1|	17	L-serine dehydratase, iron-sulfur-dependent, alpha subunit
gi|182683072|ref|YP_001834819.1|	17	L-serine dehydratase, iron-sulfur-dependent, beta subunit
gi|182683863|ref|YP_001835610.1|	17	lysine decarboxylase
gi|182685000|ref|YP_001836747.1|	17	lysM domain-containing protein
gi|182683073|ref|YP_001834820.1|	17	lysM domain-containing protein
gi|182684529|ref|YP_001836276.1|	17	lysozyme
gi|182683872|ref|YP_001835619.1|	17	LysR family transcriptional regulator
gi|182683632|ref|YP_001835379.1|	17	lysyl-tRNA synthetase
gi|182685160|ref|YP_001836907.1|	17	M16 family peptidase
gi|182685031|ref|YP_001836778.1|	17	M20/M25/M40 family peptidase
gi|182683170|ref|YP_001834917.1|	17	magnesium transporter CorA family protein
gi|182685045|ref|YP_001836792.1|	17	malA protein
gi|182685044|ref|YP_001836791.1|	17	maltodextrin ABC transporter, permease protein
gi|182685043|ref|YP_001836790.1|	17	maltodextrin ABC transporter, permease protein
gi|182685046|ref|YP_001836793.1|	17	maltose operon transcriptional repressor
gi|182685042|ref|YP_001836789.1|	17	maltose/maltodextrin ABC transporter, maltose/maltodextrin-binding protein
gi|182684591|ref|YP_001836338.1|	17	manganese ABC transporter, ATP-binding protein
gi|182684593|ref|YP_001836340.1|	17	manganese ABC transporter, manganese-binding adhesion liprotein
gi|182683655|ref|YP_001835402.1|	17	mannose-6-phosphate isomerase
gi|182684807|ref|YP_001836554.1|	17	MarR family transcriptional regulator
gi|182683384|ref|YP_001835131.1|	17	MarR family transcriptional regulator
gi|182684101|ref|YP_001835848.1|	17	MATE efflux family protein
gi|182685002|ref|YP_001836749.1|	17	MATE efflux family protein
gi|182684883|ref|YP_001836630.1|	17	MATE efflux family protein DinF
gi|182683167|ref|YP_001834914.1|	17	mccC family protein
gi|182684696|ref|YP_001836443.1|	17	mechanosensitive ion channel, putative
gi|182683773|ref|YP_001835520.1|	17	membrane protein
gi|182683788|ref|YP_001835535.1|	17	membrane protein
gi|182683565|ref|YP_001835312.1|	17	membrane protein
gi|182684405|ref|YP_001836152.1|	17	membrane protein
gi|182684954|ref|YP_001836701.1|	17	membrane protein
gi|182684907|ref|YP_001836654.1|	17	membrane protein
gi|182684040|ref|YP_001835787.1|	17	membrane protein
gi|182684459|ref|YP_001836206.1|	17	membrane protein
gi|182683005|ref|YP_001834752.1|	17	membrane protein
gi|182684800|ref|YP_001836547.1|	17	MerR family transcriptional regulator
gi|182683449|ref|YP_001835196.1|	17	MerR family transcriptional regulator
gi|182682980|ref|YP_001834727.1|	17	mesJ/ycf62 family protein
gi|182684589|ref|YP_001836336.1|	17	metallo-beta-lactamase superfamily protein
gi|182683094|ref|YP_001834841.1|	17	metallo-beta-lactamase superfamily protein
gi|182683543|ref|YP_001835290.1|	17	metallo-beta-lactamase superfamily protein
gi|182684164|ref|YP_001835911.1|	17	methionine aminopeptidase
gi|182683707|ref|YP_001835454.1|	17	methionine--tRNA ligase
gi|182684678|ref|YP_001836425.1|	17	methionyl-tRNA formyltransferase
gi|182684420|ref|YP_001836167.1|	17	methylated-DNA--protein-cysteine S-methyltransferase
gi|182683736|ref|YP_001835483.1|	17	methylenetetrahydrofolate dehydrogenase/methenyltetrahydrofolate cyclohydrolase
gi|182684534|ref|YP_001836281.1|	17	methyltransferase, putative
gi|182683346|ref|YP_001835093.1|	17	mevalonate kinase
gi|182684775|ref|YP_001836522.1|	17	mgtC/SapB family protein
gi|182683460|ref|YP_001835207.1|	17	molecular chaperone DnaK
gi|182684843|ref|YP_001836590.1|	17	msm operon regulatory protein
gi|182683918|ref|YP_001835665.1|	17	multi-drug resistance efflux pump
gi|182684541|ref|YP_001836288.1|	17	mur ligase family protein
gi|182684099|ref|YP_001835846.1|	17	mutator MutT protein
gi|182683375|ref|YP_001835122.1|	17	mutS2 family protein
gi|182684734|ref|YP_001836481.1|	17	mutT/nudix family protein
gi|182683092|ref|YP_001834839.1|	17	mutT/nudix family protein
gi|182683933|ref|YP_001835680.1|	17	mutT/nudix family protein
gi|182683660|ref|YP_001835407.1|	17	mutT/nudix family protein
gi|182684037|ref|YP_001835784.1|	17	mutT/nudix family protein
gi|182683730|ref|YP_001835477.1|	17	mutT/nudix family protein
gi|182683713|ref|YP_001835460.1|	17	mutT/nudix family protein
gi|182684767|ref|YP_001836514.1|	17	N-(5'-phosphoribosyl)anthranilate isomerase
gi|182683444|ref|YP_001835191.1|	17	Na/Pi cotransporter II-related protein
gi|182684993|ref|YP_001836740.1|	17	N-acetylglucosamine-6-phosphate deacetylase
gi|182683614|ref|YP_001835361.1|	17	N-acetylglucosaminyl transferase
gi|182683819|ref|YP_001835566.1|	17	N-acetylmannosamine-6-phosphate 2-epimerase
gi|182684628|ref|YP_001836375.1|	17	N-acetylmannosamine-6-phosphate 2-epimerase
gi|182683820|ref|YP_001835567.1|	17	N-acetylneuraminate lyase
gi|182684618|ref|YP_001836365.1|	17	N-acetylneuraminate lyase, putative
gi|182684377|ref|YP_001836124.1|	17	NAD(+) synthetase
gi|182685027|ref|YP_001836774.1|	17	NAD(P)H-dependent glycerol-3-phosphate dehydrogenase
gi|182684428|ref|YP_001836175.1|	17	NADH oxidase
gi|182684630|ref|YP_001836377.1|	17	neuraminidase B
gi|182683823|ref|YP_001835570.1|	17	neuraminidase, putative
gi|182684378|ref|YP_001836125.1|	17	nicotinate phosphoribosyltransferase
gi|182684953|ref|YP_001836700.1|	17	nicotinate-nucleotide pyrophosphorylase
gi|182684691|ref|YP_001836438.1|	17	nicotinic acid mononucleotide adenyltransferase
gi|182685127|ref|YP_001836874.1|	17	NifR3 family TIM-barrel protein
gi|182683785|ref|YP_001835532.1|	17	nifU family protein
gi|182683553|ref|YP_001835300.1|	17	nitroreductase family protein
gi|182684652|ref|YP_001836399.1|	17	nitroreductase family protein
gi|182684360|ref|YP_001836107.1|	17	NOL1/NOP2/sun family protein
gi|182684527|ref|YP_001836274.1|	17	non-heme iron-containing ferritin
gi|182684089|ref|YP_001835836.1|	17	nrdH-redoxin
gi|182684894|ref|YP_001836641.1|	17	nucleoside diphosphate kinase
gi|182683924|ref|YP_001835671.1|	17	oligoendopeptidase F
gi|182684728|ref|YP_001836475.1|	17	oligoendopeptidase F, putative
gi|182684832|ref|YP_001836579.1|	17	oligopeptide ABC transporter, ATP-binding protein AmiE
gi|182684831|ref|YP_001836578.1|	17	oligopeptide ABC transporter, ATP-binding protein AmiF
gi|182683333|ref|YP_001835080.1|	17	oligopeptide ABC transporter, oligopeptide-binding protein AliA
gi|182684484|ref|YP_001836231.1|	17	oligopeptide ABC transporter, oligopeptide-binding protein AliB
gi|182684835|ref|YP_001836582.1|	17	oligopeptide ABC transporter, oligopeptide-binding protein AmiA
gi|182684834|ref|YP_001836581.1|	17	oligopeptide ABC transporter, permease protein AmiC
gi|182684833|ref|YP_001836580.1|	17	oligopeptide ABC transporter, permease protein AmiD
gi|182683925|ref|YP_001835672.1|	17	O-methyltransferase
gi|182685089|ref|YP_001836836.1|	17	ornithine carbamoyltransferase
gi|182683624|ref|YP_001835371.1|	17	orotate phosphoribosyltransferase
gi|182683623|ref|YP_001835370.1|	17	orotidine 5'-phosphate decarboxylase
gi|182684910|ref|YP_001836657.1|	17	oxaA-like protein precursor
gi|182684539|ref|YP_001836286.1|	17	oxalate:formate antiporter
gi|182684560|ref|YP_001836307.1|	17	oxidoreductase, DadA family protein
gi|182684431|ref|YP_001836178.1|	17	oxidoreductase, putative
gi|182684430|ref|YP_001836177.1|	17	oxidoreductase, putative
gi|182683537|ref|YP_001835284.1|	17	oxidoreductase, putative
gi|182683247|ref|YP_001834994.1|	17	oxidoreductase, putative
gi|182683751|ref|YP_001835498.1|	17	pantothenate kinase
gi|182684861|ref|YP_001836608.1|	17	PAP2 family protein
gi|182683439|ref|YP_001835186.1|	17	PAP2 family protein
gi|182683335|ref|YP_001835082.1|	17	penicillin-binding protein 1A
gi|182685034|ref|YP_001836781.1|	17	penicillin-binding protein 1B
gi|182684946|ref|YP_001836693.1|	17	penicillin-binding protein 2A
gi|182684615|ref|YP_001836362.1|	17	penicillin-binding protein 2B
gi|182683309|ref|YP_001835056.1|	17	penicillin-binding protein 2X
gi|182683172|ref|YP_001834919.1|	17	peptidase M24 family protein
gi|182683954|ref|YP_001835701.1|	17	peptidase T
gi|182683968|ref|YP_001835715.1|	17	peptide chain release factor 1
gi|182683675|ref|YP_001835422.1|	17	peptide chain release factor 2
gi|182683403|ref|YP_001835150.1|	17	peptide chain release factor 3
gi|182684506|ref|YP_001836253.1|	17	peptide deformylase
gi|182684413|ref|YP_001836160.1|	17	peptide deformylase
gi|182684437|ref|YP_001836184.1|	17	peptidoglycan N-acetylglucosamine deacetylase A
gi|182683690|ref|YP_001835437.1|	17	peptidyl-prolyl cis-trans isomerase, cyclophilin-type
gi|182683926|ref|YP_001835673.1|	17	peptidylprolyl isomerase
gi|182682975|ref|YP_001834722.1|	17	peptidyl-tRNA hydrolase
gi|182683714|ref|YP_001835461.1|	17	PEP-utilizing enzyme family protein
gi|182683515|ref|YP_001835262.1|	17	phenylalanyl-tRNA synthetase alpha subunit
gi|182683517|ref|YP_001835264.1|	17	phenylalanyl-tRNA synthetase beta subunit
gi|182684552|ref|YP_001836299.1|	17	phnA protein
gi|182683892|ref|YP_001835639.1|	17	phoH family protein
gi|182684676|ref|YP_001836423.1|	17	phosphatase, putative
gi|182685023|ref|YP_001836770.1|	17	phosphate ABC transporter, ATP-binding protein
gi|182684356|ref|YP_001836103.1|	17	phosphate ABC transporter, ATP-binding protein, putative
gi|182684355|ref|YP_001836102.1|	17	phosphate ABC transporter, ATP-binding protein, putative
gi|182685021|ref|YP_001836768.1|	17	phosphate ABC transporter, permease protein
gi|182685022|ref|YP_001836769.1|	17	phosphate ABC transporter, permease protein
gi|182684357|ref|YP_001836104.1|	17	phosphate ABC transporter, permease protein, putative
gi|182684358|ref|YP_001836105.1|	17	phosphate ABC transporter, permease protein, putative
gi|182685020|ref|YP_001836767.1|	17	phosphate ABC transporter, phosphate-binding protein
gi|182684359|ref|YP_001836106.1|	17	phosphate ABC transporter, phosphate-binding protein, putative
gi|182684149|ref|YP_001835896.1|	17	phosphate acetyltransferase
gi|182685024|ref|YP_001836771.1|	17	phosphate transport system regulatory protein PhoU
gi|182684354|ref|YP_001836101.1|	17	phosphate transport system regulatory protein PhoU, putative
gi|182683242|ref|YP_001834989.1|	17	phosphatidate cytidylyltransferase
gi|182684090|ref|YP_001835837.1|	17	phosphocarrier protein HPr
gi|182684182|ref|YP_001835929.1|	17	phosphoenolpyruvate carboxylase
gi|182684091|ref|YP_001835838.1|	17	phosphoenolpyruvate-protein phosphotransferase
gi|182684451|ref|YP_001836198.1|	17	phosphoglucomutase
gi|182684515|ref|YP_001836262.1|	17	phosphoglucomutase/phosphomannomutase family protein
gi|182683447|ref|YP_001835194.1|	17	phosphoglycerate kinase
gi|182683217|ref|YP_001834964.1|	17	phosphoglycerate mutase family protein
gi|182683928|ref|YP_001835675.1|	17	phosphoglycerate mutase family protein
gi|182684598|ref|YP_001836345.1|	17	phosphoglyceromutase
gi|182683645|ref|YP_001835392.1|	17	phosphomethylpyrimidine kinase
gi|182684547|ref|YP_001836294.1|	17	phosphomethylpyrimidine kinase
gi|182683348|ref|YP_001835095.1|	17	phosphomevalonate kinase
gi|182683310|ref|YP_001835057.1|	17	phospho-N-acetylmuramoyl-pentapeptide-transferase
gi|182684903|ref|YP_001836650.1|	17	phosphopantetheine adenylyltransferase
gi|182684041|ref|YP_001835788.1|	17	phosphopantothenoylcysteine synthase/decarboxylase
gi|182683741|ref|YP_001835488.1|	17	phosphopentomutase
gi|182684120|ref|YP_001835867.1|	17	phosphopyruvate hydratase
gi|182683023|ref|YP_001834770.1|	17	phosphoribosylamine--glycine ligase
gi|182683026|ref|YP_001834773.1|	17	phosphoribosylaminoimidazole carboxylase
gi|182683025|ref|YP_001834772.1|	17	phosphoribosylaminoimidazole carboxylase catalytic subunit
gi|182683019|ref|YP_001834766.1|	17	phosphoribosylaminoimidazole synthetase
gi|182683016|ref|YP_001834763.1|	17	phosphoribosylaminoimidazole-succinocarboxamide synthase
gi|182683017|ref|YP_001834764.1|	17	phosphoribosylformylglycinamidine synthase, putative
gi|182683020|ref|YP_001834767.1|	17	phosphoribosylglycinamide formyltransferase
gi|182683042|ref|YP_001834789.1|	17	phosphorylase Pnp/Udp family protein
gi|182684616|ref|YP_001836363.1|	17	phosphosugar-binding transcriptional regulator, putative
gi|182684963|ref|YP_001836710.1|	17	phosphotyrosine protein phosphatase
gi|182684408|ref|YP_001836155.1|	17	platelet activating factor, putative
gi|182683950|ref|YP_001835697.1|	17	pneumococcal histidine triad protein E precursor, truncation
gi|182684227|ref|YP_001835974.1|	17	pneumococcal surface protein A
gi|182683090|ref|YP_001834837.1|	17	pneumococcal surface protein A
gi|182683593|ref|YP_001835340.1|	17	pneumococcal surface protein, putative
gi|182684868|ref|YP_001836615.1|	17	pneumolysin
gi|182684511|ref|YP_001836258.1|	17	polyA polymerase family protein
gi|182683523|ref|YP_001835270.1|	17	polyribonucleotide nucleotidyltransferase
gi|182684206|ref|YP_001835953.1|	17	polysaccharide biosynthesis protein, putative
gi|182684486|ref|YP_001836233.1|	17	polysaccharide biosynthesis protein, putative
gi|182684329|ref|YP_001836076.1|	17	prephenate dehydratase
gi|182684333|ref|YP_001836080.1|	17	prephenate dehydrogenase
gi|182683208|ref|YP_001834955.1|	17	preprotein translocase SecY
gi|182684964|ref|YP_001836711.1|	17	preprotein translocase subunit YajC
gi|182683302|ref|YP_001835049.1|	17	preprotein translocase, YajC subunit
gi|182684925|ref|YP_001836672.1|	17	primase-related protein
gi|182684653|ref|YP_001836400.1|	17	primosomal protein DnaI
gi|182684679|ref|YP_001836426.1|	17	primosome assembly protein PriA
gi|182684680|ref|YP_001836427.1|	17	primosome assembly protein PriA
gi|182684543|ref|YP_001836290.1|	17	proline dipeptidase
gi|182684370|ref|YP_001836117.1|	17	prolipoprotein diacylglyceryl transferase
gi|182683244|ref|YP_001834991.1|	17	prolyl-tRNA synthetase
gi|182684328|ref|YP_001836075.1|	17	psr protein
gi|182684071|ref|YP_001835818.1|	17	PTS system IIA component, putative
gi|182683570|ref|YP_001835317.1|	17	PTS system IIA component, putative
gi|182684664|ref|YP_001836411.1|	17	PTS system IIABC components
gi|182683513|ref|YP_001835260.1|	17	PTS system, beta-glucosides-specific IIABC components
gi|182683796|ref|YP_001835543.1|	17	PTS system, fructose specific IIABC components
gi|182683035|ref|YP_001834782.1|	17	PTS system, IIA component
gi|182684960|ref|YP_001836707.1|	17	PTS system, IIA component
gi|182683286|ref|YP_001835033.1|	17	PTS system, IIA component
gi|182683297|ref|YP_001835044.1|	17	PTS system, IIA component
gi|182683229|ref|YP_001834976.1|	17	PTS system, IIA component
gi|182684972|ref|YP_001836719.1|	17	PTS system, IIA component
gi|182683678|ref|YP_001835425.1|	17	PTS system, IIABC components
gi|182684758|ref|YP_001836505.1|	17	PTS system, IIB component
gi|182683299|ref|YP_001835046.1|	17	PTS system, IIB component
gi|182683230|ref|YP_001834977.1|	17	PTS system, IIB component
gi|182684959|ref|YP_001836706.1|	17	PTS system, IIB component
gi|182684973|ref|YP_001836720.1|	17	PTS system, IIB component
gi|182683032|ref|YP_001834779.1|	17	PTS system, IIB component
gi|182683571|ref|YP_001835318.1|	17	PTS system, IIB component, putative
gi|182685069|ref|YP_001836816.1|	17	PTS system, IIB component, putative
gi|182683231|ref|YP_001834978.1|	17	PTS system, IIC component
gi|182683033|ref|YP_001834780.1|	17	PTS system, IIC component
gi|182683300|ref|YP_001835047.1|	17	PTS system, IIC component
gi|182684958|ref|YP_001836705.1|	17	PTS system, IIC component
gi|182683572|ref|YP_001835319.1|	17	PTS system, IIC component, putative
gi|182683034|ref|YP_001834781.1|	17	PTS system, IID component
gi|182683301|ref|YP_001835048.1|	17	PTS system, IID component
gi|182684080|ref|YP_001835827.1|	17	PTS system, lactose-specific IIA component
gi|182684081|ref|YP_001835828.1|	17	PTS system, lactose-specific IIBC components
gi|182683429|ref|YP_001835176.1|	17	PTS system, lactose-specific IIBC components, truncated
gi|182683265|ref|YP_001835012.1|	17	PTS system, mannose-specific IIAB components
gi|182683264|ref|YP_001835011.1|	17	PTS system, mannose-specific IIC component
gi|182683263|ref|YP_001835010.1|	17	PTS system, mannose-specific IID component
gi|182684132|ref|YP_001835879.1|	17	pullulanase, putative
gi|182683748|ref|YP_001835495.1|	17	purine nucleoside phosphorylase
gi|182683744|ref|YP_001835491.1|	17	purine nucleoside phosphorylase
gi|182684913|ref|YP_001836660.1|	17	purine operon repressor
gi|182684592|ref|YP_001836339.1|	17	putative manganese ABC transporter permease
gi|182684490|ref|YP_001836237.1|	17	putative manganese-dependent inorganic pyrophosphatase
gi|182685172|ref|YP_001836919.1|	17	putative sensor histidine kinase ComD
gi|182684540|ref|YP_001836287.1|	17	pyridine nucleotide-disulfide oxidoreductase
gi|182684518|ref|YP_001836265.1|	17	pyridine nucleotide-disulphide oxidoreductase family protein
gi|182684427|ref|YP_001836174.1|	17	pyridoxine biosynthesis protein
gi|182684212|ref|YP_001835959.1|	17	pyrimidine regulatory protein PyrR
gi|182683754|ref|YP_001835501.1|	17	pyrimidine-nucleoside phosphorylase
gi|182684997|ref|YP_001836744.1|	17	pyrrolidone-carboxylate peptidase
gi|182683774|ref|YP_001835521.1|	17	pyrrolidone-carboxylate peptidase
gi|182683878|ref|YP_001835625.1|	17	pyrroline-5-carboxylate reductase
gi|182684911|ref|YP_001836658.1|	17	pyruvate formate-lyase-activating enzyme
gi|182683226|ref|YP_001834973.1|	17	pyruvate formate-lyase-activating enzyme, putative
gi|182683843|ref|YP_001835590.1|	17	pyruvate kinase
gi|182683649|ref|YP_001835396.1|	17	pyruvate oxidase
gi|182684995|ref|YP_001836742.1|	17	queuine tRNA-ribosyltransferase
gi|182684847|ref|YP_001836594.1|	17	recA regulator RecX
gi|182684884|ref|YP_001836631.1|	17	recombinase A
gi|182685163|ref|YP_001836910.1|	17	recombination protein F
gi|182684614|ref|YP_001836361.1|	17	recombination protein RecR
gi|182684158|ref|YP_001835905.1|	17	redox-sensing transcriptional repressor Rex
gi|182683929|ref|YP_001835676.1|	17	regulatory protein, putative
gi|182682998|ref|YP_001834745.1|	17	repair protein
gi|182685140|ref|YP_001836887.1|	17	replicative DNA helicase
gi|182683990|ref|YP_001835737.1|	17	resolvase family site-specific recombinase
gi|182685018|ref|YP_001836765.1|	17	response regulator
gi|182683468|ref|YP_001835215.1|	17	response regulator BlpR
gi|182685171|ref|YP_001836918.1|	17	response regulator ComE
gi|182683162|ref|YP_001834909.1|	17	riboflavin biosynthesis protein RibD
gi|182684141|ref|YP_001835888.1|	17	riboflavin kinase/flavin adenine dinucleotide synthase
gi|182683161|ref|YP_001834908.1|	17	riboflavin synthase subunit alpha
gi|182683159|ref|YP_001834906.1|	17	riboflavin synthase, beta subunit
gi|182683583|ref|YP_001835330.1|	17	ribonuclease BN, putative
gi|182684110|ref|YP_001835857.1|	17	ribonuclease HII
gi|182683372|ref|YP_001835119.1|	17	ribonuclease HIII
gi|182684025|ref|YP_001835772.1|	17	ribonuclease III
gi|182684978|ref|YP_001836725.1|	17	ribonuclease P
gi|182683601|ref|YP_001835348.1|	17	ribonuclease Z
gi|182684088|ref|YP_001835835.1|	17	ribonucleotide-diphosphate reductase alpha subunit
gi|182684087|ref|YP_001835834.1|	17	ribonucleotide-diphosphate reductase beta subunit
gi|182683740|ref|YP_001835487.1|	17	ribose-5-phosphate isomerase A
gi|182682999|ref|YP_001834746.1|	17	ribose-phosphate pyrophosphokinase
gi|182684154|ref|YP_001835901.1|	17	ribose-phosphate pyrophosphokinase
gi|182684817|ref|YP_001836564.1|	17	ribosomal large subunit pseudouridine synthase B
gi|182684150|ref|YP_001835897.1|	17	ribosomal large subunit pseudouridine synthase D
gi|182683874|ref|YP_001835621.1|	17	ribosomal large subunit pseudouridine synthase D
gi|182684947|ref|YP_001836694.1|	17	ribosomal large subunit pseudouridine synthase D
gi|182684730|ref|YP_001836477.1|	17	ribosomal protein L11 methyltransferase
gi|182683201|ref|YP_001834948.1|	17	ribosomal protein S14
gi|182684372|ref|YP_001836119.1|	17	ribosomal protein S21
gi|182683607|ref|YP_001835354.1|	17	ribosomal small subunit pseudouridine synthase A
gi|182683261|ref|YP_001835008.1|	17	ribosomal small subunit pseudouridine synthase A
gi|182685143|ref|YP_001836890.1|	17	ribosomal subunit interface protein
gi|182683101|ref|YP_001834848.1|	17	ribosomal-protein-alanine acetyltransferase, putative
gi|182683889|ref|YP_001835636.1|	17	ribosome releasing factor
gi|182684918|ref|YP_001836665.1|	17	ribosome-associated GTPase
gi|182683490|ref|YP_001835237.1|	17	ribosome-binding factor A
gi|182684917|ref|YP_001836664.1|	17	ribulose-phosphate 3-epimerase
gi|182683437|ref|YP_001835184.1|	17	RNA methyltransferase
gi|182683977|ref|YP_001835724.1|	17	RNA methyltransferase
gi|182684177|ref|YP_001835924.1|	17	RNA polymerase sigma factor
gi|182685154|ref|YP_001836901.1|	17	rod shape-determining protein MreC
gi|182683722|ref|YP_001835469.1|	17	rod shape-determining protein RodA, putative
gi|182685153|ref|YP_001836900.1|	17	rod shpae-determining protein MreD, putative
gi|182685082|ref|YP_001836829.1|	17	ROK family protein
gi|182684617|ref|YP_001836364.1|	17	ROK family protein
gi|182684580|ref|YP_001836327.1|	17	rrf2 family protein
gi|182685038|ref|YP_001836785.1|	17	rRNA (guanine-N1-)-methyltransferase
gi|182684677|ref|YP_001836424.1|	17	rRNA methyltransferase RsmB
gi|182682977|ref|YP_001834724.1|	17	S4 domain-containing protein
gi|182683682|ref|YP_001835429.1|	17	S-adenosylmethionine synthetase
gi|182684374|ref|YP_001836121.1|	17	S-adenosylmethionine:tRNA ribosyltransferase-isomerase
gi|182683307|ref|YP_001835054.1|	17	S-adenosyl-methyltransferase MraW
gi|182685152|ref|YP_001836899.1|	17	secreted 45 kd protein
gi|182684819|ref|YP_001836566.1|	17	segregation and condensation protein A
gi|182684818|ref|YP_001836565.1|	17	segregation and condensation protein B
gi|182685130|ref|YP_001836877.1|	17	sensor histidine kinase
gi|182683052|ref|YP_001834799.1|	17	sensor histidine kinase
gi|182684577|ref|YP_001836324.1|	17	sensor histidine kinase
gi|182683469|ref|YP_001835216.1|	17	sensor histidine kinase BlpH, putative
gi|182683718|ref|YP_001835465.1|	17	sensor histidine kinase CiaH
gi|182685019|ref|YP_001836766.1|	17	sensor histidine kinase PnpS
gi|182683535|ref|YP_001835282.1|	17	sensor histidine kinase VncS
gi|182683351|ref|YP_001835098.1|	17	sensor histidine kinase, putative
gi|182684937|ref|YP_001836684.1|	17	sensor histidine kinase, putative
gi|182683588|ref|YP_001835335.1|	17	sensor histidine kinase, putative
gi|182684046|ref|YP_001835793.1|	17	sensory box sensor histidine kinase
gi|182683726|ref|YP_001835473.1|	17	septation ring formation regulator EzrA
gi|182683524|ref|YP_001835271.1|	17	serine acetyltransferase
gi|182683972|ref|YP_001835719.1|	17	serine hydroxymethyltransferase
gi|182683569|ref|YP_001835316.1|	17	serine protease
gi|182685175|ref|YP_001836922.1|	17	serine protease
gi|182684675|ref|YP_001836422.1|	17	serine/threonine protein kinase
gi|182684069|ref|YP_001835816.1|	17	serine/threonine protein phosphatase
gi|182683380|ref|YP_001835127.1|	17	seryl-tRNA synthetase
gi|182684330|ref|YP_001836077.1|	17	shikimate kinase
gi|182684336|ref|YP_001836083.1|	17	shikimate/quinate 5-dehydrogenase
gi|182683602|ref|YP_001835349.1|	17	short chain dehydrogenase/reductase family oxidoreductase
gi|182684854|ref|YP_001836601.1|	17	short chain dehydrogenase/reductase family oxidoreductase
gi|182684635|ref|YP_001836382.1|	17	sialidase A precursor (neuraminidase A)
gi|182683371|ref|YP_001835118.1|	17	signal peptidase I
gi|182684220|ref|YP_001835967.1|	17	signal recognition particle protein
gi|182684029|ref|YP_001835776.1|	17	signal recognition particle-docking protein FtsY
gi|182684853|ref|YP_001836600.1|	17	single-strand DNA-binding protein
gi|182684496|ref|YP_001836243.1|	17	single-strand DNA-binding protein
gi|182683542|ref|YP_001835289.1|	17	single-stranded-DNA-specific exonuclease RecJ
gi|182684478|ref|YP_001836225.1|	17	snf2 family protein
gi|182684567|ref|YP_001836314.1|	17	snf2 family protein
gi|182683377|ref|YP_001835124.1|	17	sodium:alanine symporter family protein
gi|182683657|ref|YP_001835404.1|	17	sodium-dependent transporter
gi|182683865|ref|YP_001835612.1|	17	spermidine synthase
gi|182684347|ref|YP_001836094.1|	17	spermidine/putrescine ABC transporter, ATP-binding protein
gi|182684345|ref|YP_001836092.1|	17	spermidine/putrescine ABC transporter, permease protein
gi|182684346|ref|YP_001836093.1|	17	spermidine/putrescine ABC transporter, permease protein
gi|182684344|ref|YP_001836091.1|	17	spermidine/putrescine ABC transporter, spermidine/putrescine-binding protein
gi|182685094|ref|YP_001836841.1|	17	SPFH domain-containing protein/band 7 family protein
gi|182683797|ref|YP_001835544.1|	17	spoE family protein
gi|182684977|ref|YP_001836724.1|	17	spoIIIJ family protein
gi|182685176|ref|YP_001836923.1|	17	spoJ protein
gi|182684908|ref|YP_001836655.1|	17	spoU rRNA methylase family protein
gi|182684414|ref|YP_001836161.1|	17	spoU rRNA methylase family protein
gi|182683313|ref|YP_001835060.1|	17	S-ribosylhomocysteinase
gi|182683921|ref|YP_001835668.1|	17	ssrA-binding protein
gi|182683970|ref|YP_001835717.1|	17	Sua5/YciO/YrdC family protein
gi|182684667|ref|YP_001836414.1|	17	sucrose operon repressor
gi|182684837|ref|YP_001836584.1|	17	sucrose phosphorylase
gi|182684666|ref|YP_001836413.1|	17	sucrose-6-phosphate hydrolase
gi|182684742|ref|YP_001836489.1|	17	sucrose-6-phosphate hydrolase, putative
gi|182683758|ref|YP_001835505.1|	17	sugar ABC transporter, ATP-binding protein
gi|182684535|ref|YP_001836282.1|	17	sugar ABC transporter, ATP-binding protein
gi|182684839|ref|YP_001836586.1|	17	sugar ABC transporter, permease protein
gi|182684840|ref|YP_001836587.1|	17	sugar ABC transporter, permease protein
gi|182684625|ref|YP_001836372.1|	17	sugar ABC transporter, permease protein
gi|182684624|ref|YP_001836371.1|	17	sugar ABC transporter, permease protein
gi|182683760|ref|YP_001835507.1|	17	sugar ABC transporter, permease protein, putative
gi|182683759|ref|YP_001835506.1|	17	sugar ABC transporter, permease protein, putative
gi|182684841|ref|YP_001836588.1|	17	sugar ABC transporter, sugar-binding protein
gi|182684626|ref|YP_001836373.1|	17	sugar ABC transporter, sugar-binding protein
gi|182683304|ref|YP_001835051.1|	17	sugar binding transcriptional regulator RegR
gi|182683036|ref|YP_001834783.1|	17	sugar isomerase domain-containing protein
gi|182683685|ref|YP_001835432.1|	17	superoxide dismutase, manganese-dependent
gi|182684078|ref|YP_001835825.1|	17	tagatose 1,6-diphosphate aldolase
gi|182684077|ref|YP_001835824.1|	17	tagatose-6-phosphate kinase
gi|182683922|ref|YP_001835669.1|	17	tellurite resistance protein TehB
gi|182685170|ref|YP_001836917.1|	17	TetR family transcriptional regulator
gi|182684802|ref|YP_001836549.1|	17	TetR family transcriptional regulator
gi|182683663|ref|YP_001835410.1|	17	TetR family transcriptional regulator
gi|182683882|ref|YP_001835629.1|	17	tetrapyrrole methylase family protein
gi|182684429|ref|YP_001836176.1|	17	thiamine biosynthesis protein ApbE, putative
gi|182683800|ref|YP_001835547.1|	17	thiamine biosynthesis protein ThiI
gi|182683644|ref|YP_001835391.1|	17	thiamine-phosphate pyrophosphorylase
gi|182683637|ref|YP_001835384.1|	17	thiamine-phosphate pyrophosphorylase
gi|182684594|ref|YP_001836341.1|	17	thiol peroxidase
gi|182684724|ref|YP_001836471.1|	17	thioredoxin
gi|182683585|ref|YP_001835332.1|	17	thioredoxin family protein
gi|182683944|ref|YP_001835691.1|	17	thioredoxin family protein
gi|182684415|ref|YP_001836162.1|	17	thioredoxin reductase
gi|182684856|ref|YP_001836603.1|	17	thioredoxin, putative
gi|182683414|ref|YP_001835161.1|	17	threonine dehydratase
gi|182685003|ref|YP_001836750.1|	17	threonine synthase
gi|182684576|ref|YP_001836323.1|	17	threonyl-tRNA synthetase
gi|182683967|ref|YP_001835714.1|	17	thymidine kinase
gi|182683879|ref|YP_001835626.1|	17	thymidylate kinase
gi|182683595|ref|YP_001835342.1|	17	thymidylate synthase
gi|182683749|ref|YP_001835496.1|	17	topology modulation protein
gi|182684458|ref|YP_001836205.1|	17	TPR domain-containing protein
gi|182683397|ref|YP_001835144.1|	17	transcription antitermination protein NusB
gi|182684943|ref|YP_001836690.1|	17	transcription antitermination protein NusG
gi|182684079|ref|YP_001835826.1|	17	transcription antiterminator LacT
gi|182683512|ref|YP_001835259.1|	17	transcription antiterminator Lict
gi|182684472|ref|YP_001836219.1|	17	transcription elongation factor GreA
gi|182683486|ref|YP_001835233.1|	17	transcription elongation factor NusA
gi|182683641|ref|YP_001835388.1|	17	transcriptional activator TenA
gi|182684747|ref|YP_001836494.1|	17	transcriptional activator, putative
gi|182685026|ref|YP_001836773.1|	17	transcriptional regulator
gi|182683228|ref|YP_001834975.1|	17	transcriptional regulator
gi|182683113|ref|YP_001834860.1|	17	transcriptional regulator
gi|182682983|ref|YP_001834730.1|	17	transcriptional regulator ComX1
gi|182685133|ref|YP_001836880.1|	17	transcriptional regulator CtsR
gi|182684924|ref|YP_001836671.1|	17	transcriptional regulator PlcR, putative
gi|182684890|ref|YP_001836637.1|	17	transcriptional regulator PlcR, putative
gi|182684363|ref|YP_001836110.1|	17	transcriptional regulator Spx
gi|182683173|ref|YP_001834920.1|	17	transcriptional regulator Spx
gi|182685055|ref|YP_001836802.1|	17	transcriptional regulator, putative
gi|182683604|ref|YP_001835350.1|	17	transcriptional regulator, putative
gi|182684886|ref|YP_001836633.1|	17	transcriptional regulator, putative
gi|182683855|ref|YP_001835602.1|	17	transcriptional regulator, putative
gi|182683634|ref|YP_001835381.1|	17	transcriptional regulator, putative
gi|182683306|ref|YP_001835053.1|	17	transcriptional regulator, putative
gi|182683520|ref|YP_001835267.1|	17	transcriptional regulator, putative
gi|182684537|ref|YP_001836284.1|	17	transcriptional repressor CodY
gi|182683839|ref|YP_001835586.1|	17	transcriptional repressor, putative
gi|182683646|ref|YP_001835393.1|	17	transcriptional repressor, putative
gi|182685014|ref|YP_001836761.1|	17	transcriptional repressor, putative
gi|182684067|ref|YP_001835814.1|	17	transcriptional repressor, putative
gi|182682976|ref|YP_001834723.1|	17	transcription-repair coupling factor
gi|182684965|ref|YP_001836712.1|	17	transketolase
gi|182685066|ref|YP_001836813.1|	17	transketolase, C-terminal subunit
gi|182685067|ref|YP_001836814.1|	17	transketolase, N-terminal subunit
gi|182683210|ref|YP_001834957.1|	17	translation initiation factor IF-1
gi|182683489|ref|YP_001835236.1|	17	translation initiation factor IF-2
gi|182683905|ref|YP_001835652.1|	17	translation initiation factor IF-3
gi|182684705|ref|YP_001836452.1|	17	translocase
gi|182683919|ref|YP_001835666.1|	17	translocase
gi|182684644|ref|YP_001836391.1|	17	translocase
gi|182684944|ref|YP_001836691.1|	17	translocase
gi|182683530|ref|YP_001835277.1|	17	transmembrane protein Vexp1
gi|182683532|ref|YP_001835279.1|	17	transmembrane protein Vexp3
gi|182684134|ref|YP_001835881.1|	17	transporter, putative
gi|182684803|ref|YP_001836550.1|	17	transporter, putative
gi|182683066|ref|YP_001834813.1|	17	transporter, putative
gi|182684827|ref|YP_001836574.1|	17	trehalose PTS system, IIABC components
gi|182683544|ref|YP_001835291.1|	17	tributyrin esterase
gi|182683369|ref|YP_001835116.1|	17	trigger factor
gi|182684530|ref|YP_001836277.1|	17	triosephosphate isomerase
gi|182683431|ref|YP_001835178.1|	17	Trk family potassium uptake protein
gi|182683430|ref|YP_001835177.1|	17	Trk family potassium uptake protein
gi|182683045|ref|YP_001834792.1|	17	Trk family potassium uptake protein
gi|182683044|ref|YP_001834791.1|	17	Trk family potassium uptake protein
gi|182683091|ref|YP_001834838.1|	17	tRNA (5-methylaminomethyl-2-thiouridylate)-methyltransferase
gi|182683697|ref|YP_001835444.1|	17	tRNA (guanine-N(1)-)-methyltransferase
gi|182683484|ref|YP_001835231.1|	17	tRNA (guanine-N(7)-)-methyltransferase
gi|182683598|ref|YP_001835345.1|	17	tRNA delta(2)-isopentenylpyrophosphate transferase
gi|182683965|ref|YP_001835712.1|	17	tRNA modification GTPase
gi|182684548|ref|YP_001836295.1|	17	tRNA pseudouridine synthase A
gi|182684059|ref|YP_001835806.1|	17	tRNA pseudouridine synthase B
gi|182684765|ref|YP_001836512.1|	17	tryptophan synthase subunit alpha
gi|182684766|ref|YP_001836513.1|	17	tryptophan synthase subunit beta
gi|182685165|ref|YP_001836912.1|	17	tryptophanyl-tRNA synthetase
gi|182683805|ref|YP_001835552.1|	17	type I restriction-modification system, M subunit, putative
gi|182683455|ref|YP_001835202.1|	17	type I restriction-modification system, R subunit
gi|182683812|ref|YP_001835559.1|	17	type I restriction-modification system, R subunit, putative
gi|182683452|ref|YP_001835199.1|	17	type I restriction-modification system, S subunit
gi|182683453|ref|YP_001835200.1|	17	type I restriction-modification system, S subunit
gi|182684904|ref|YP_001836651.1|	17	type II DNA modification methyltransferase, putative
gi|182684389|ref|YP_001836136.1|	17	type II DNA modification methyltransferase, putative
gi|182684763|ref|YP_001836511.1|	17	type IV prepilin peptidase, putative
gi|182684108|ref|YP_001835855.1|	17	tyrosine recombinase
gi|182684820|ref|YP_001836567.1|	17	tyrosine recombinase
gi|182685035|ref|YP_001836782.1|	17	tyrosyl-tRNA synthetase
gi|182684386|ref|YP_001836133.1|	17	U32 family peptidase
gi|182684384|ref|YP_001836131.1|	17	U32 family peptidase
gi|182684558|ref|YP_001836305.1|	17	UDP-glucose 4-epimerase
gi|182684348|ref|YP_001836095.1|	17	UDP-N-acetylenolpyruvoylglucosamine reductase
gi|182684167|ref|YP_001835914.1|	17	UDP-N-acetylglucosamine 1-carboxyvinyltransferase
gi|182684901|ref|YP_001836648.1|	17	UDP-N-acetylglucosamine 1-carboxyvinyltransferase
gi|182683932|ref|YP_001835679.1|	17	UDP-N-acetylglucosamine pyrophosphorylase
gi|182684476|ref|YP_001836223.1|	17	UDP-N-acetylmuramate--L-alanine ligase
gi|182684487|ref|YP_001836234.1|	17	UDP-N-acetylmuramoylalanyl-D-glutamate--2,6-diaminopimelate ligase
gi|182684612|ref|YP_001836359.1|	17	UDP-N-acetylmuramoylalanyl-D-glutamyl-2, 6-diaminopimelate--D-alanyl-D-alanyl ligase
gi|182683613|ref|YP_001835360.1|	17	UDP-N-acetylmuramoyl-L-alanyl-D-glutamate synthetase
gi|182683241|ref|YP_001834988.1|	17	undecaprenyl diphosphate synthase
gi|182684932|ref|YP_001836679.1|	17	universal stress protein
gi|182684219|ref|YP_001835966.1|	17	uracil permease
gi|182683665|ref|YP_001835412.1|	17	uracil phosphoribosyltransferase
gi|182684098|ref|YP_001835845.1|	17	uracil-DNA glycosylase
gi|182684062|ref|YP_001835809.1|	17	uridine kinase
gi|182683888|ref|YP_001835635.1|	17	uridylate kinase
gi|182685028|ref|YP_001836775.1|	17	UTP-glucose-1-phosphate uridylyltransferase
gi|182683920|ref|YP_001835667.1|	17	VacB/Rnb family exoribonuclease
gi|182683501|ref|YP_001835248.1|	17	valyl-tRNA synthetase
gi|182683688|ref|YP_001835435.1|	17	vanZF-related protein
gi|182684047|ref|YP_001835794.1|	17	vicX protein
gi|182684109|ref|YP_001835856.1|	17	voltage-gated chloride channel family protein
gi|182684792|ref|YP_001836539.1|	17	xanthine permease
gi|182684791|ref|YP_001836538.1|	17	xanthine phosphoribosyltransferase
gi|182683270|ref|YP_001835017.1|	17	xanthine/uracil permease family protein
gi|182683840|ref|YP_001835587.1|	17	x-prolyl-dipeptidyl aminopeptidase
gi|182684607|ref|YP_001836354.1|	17	ylmE protein
gi|182684606|ref|YP_001836353.1|	17	ylmF protein
gi|182684605|ref|YP_001836352.1|	17	ylmG protein
gi|182684604|ref|YP_001836351.1|	17	ylmH protein
gi|182685109|ref|YP_001836856.1|	17	zinc ABC transporter, ATP-binding protein
gi|182685108|ref|YP_001836855.1|	17	zinc ABC transporter, permease protein
gi|182685107|ref|YP_001836854.1|	17	zinc ABC transporter, zinc-binding lipoprotein
