# Supplementary material for: Genome evolution driven by host adaptations results in a more virulent and antimicrobial-resistant Streptococcus pneumoniae serotype 14
Source: BMC Genomics. 2009 Apr 13;10:158. doi: 10.1186/1471-2164-10-158 (PMC2678160; doi:10.1186/1471-2164-10-158)
Supplement: Additional file 3 — COG assignment of the orthologous genes. The data show the alignment results by searching the core genes against COG database. [file 1471-2164-10-158-S3.txt]

gi|182685065|ref|YP_001836812.1|	SP2126	EG	METABOLISM
gi|182685114|ref|YP_001836861.1|	SP2176	Q	METABOLISM
gi|182684351|ref|YP_001836098.1|	SP1392	Q	METABOLISM
gi|182683125|ref|YP_001834872.1|	AGc4858	Q	METABOLISM
gi|182684638|ref|YP_001836385.1|	SP1695	Q	METABOLISM
gi|182684536|ref|YP_001836283.1|	BH3777	Q	METABOLISM
gi|182684795|ref|YP_001836542.1|	SP1851	Q	METABOLISM
gi|182684689|ref|YP_001836436.1|	SP1745	Q	METABOLISM
gi|182684347|ref|YP_001836094.1|	alr0180	Q	METABOLISM
gi|182683553|ref|YP_001835300.1|	SP0622	C	METABOLISM
gi|182684468|ref|YP_001836215.1|	SPy0754	C	METABOLISM
gi|182684463|ref|YP_001836210.1|	L8105	C	METABOLISM
gi|182683785|ref|YP_001835532.1|	SPy0289	C	METABOLISM
gi|182684980|ref|YP_001836727.1|	BS_ackA	C	METABOLISM
gi|182685123|ref|YP_001836870.1|	SP2185	C	METABOLISM
gi|182683938|ref|YP_001835685.1|	SP0994_1	C	METABOLISM
gi|182684051|ref|YP_001835798.1|	SPy1151	C	METABOLISM
gi|182685095|ref|YP_001836842.1|	SP2157	C	METABOLISM
gi|182684540|ref|YP_001836287.1|	SP1588	C	METABOLISM
gi|182684234|ref|YP_001835981.1|	SP1297	C	METABOLISM
gi|182684149|ref|YP_001835896.1|	SP1100	C	METABOLISM
gi|182684465|ref|YP_001836212.1|	SP1511	C	METABOLISM
gi|182683426|ref|YP_001835173.1|	SP0459	C	METABOLISM
gi|182684130|ref|YP_001835877.1|	SP1119	C	METABOLISM
gi|182684462|ref|YP_001836209.1|	HI0479	C	METABOLISM
gi|182683234|ref|YP_001834981.1|	SP0253	C	METABOLISM
gi|182684961|ref|YP_001836708.1|	SP2026_1	C	METABOLISM
gi|182684490|ref|YP_001836237.1|	SPy0380	C	METABOLISM
gi|182683247|ref|YP_001834994.1|	SP0267	C	METABOLISM
gi|182684909|ref|YP_001836656.1|	BS_yflL	C	METABOLISM
gi|182685124|ref|YP_001836871.1|	L0014	C	METABOLISM
gi|182683703|ref|YP_001835450.1|	SP0784	C	METABOLISM
gi|182684467|ref|YP_001836214.1|	SP1513	C	METABOLISM
gi|182685027|ref|YP_001836774.1|	SP2091	C	METABOLISM
gi|182683232|ref|YP_001834979.1|	SP0251	C	METABOLISM
gi|182684461|ref|YP_001836208.1|	SPy0761	C	METABOLISM
gi|182683631|ref|YP_001835378.1|	SP0715	C	METABOLISM
gi|182683633|ref|YP_001835380.1|	SP0715	C	METABOLISM
gi|182684464|ref|YP_001836211.1|	L8990	C	METABOLISM
gi|182684182|ref|YP_001835929.1|	SP1068	C	METABOLISM
gi|182683349|ref|YP_001835096.1|	SP0384	C	METABOLISM
gi|182684652|ref|YP_001836399.1|	SP1710	C	METABOLISM
gi|182684466|ref|YP_001836213.1|	SP1512	C	METABOLISM
gi|182682999|ref|YP_001834746.1|	FN1992	FE	METABOLISM
gi|182684154|ref|YP_001835901.1|	TM1628	FE	METABOLISM
gi|182684832|ref|YP_001836579.1|	SP1888	EP	METABOLISM
gi|182684833|ref|YP_001836580.1|	SPy0295	EP	METABOLISM
gi|182683983|ref|YP_001835730.1|	SP1035	PH	METABOLISM
gi|182683528|ref|YP_001835275.1|	SP0593	TQ	METABOLISM
gi|182684209|ref|YP_001835956.1|	DR0668	EF	METABOLISM
gi|182684210|ref|YP_001835957.1|	VNG1815G	EF	METABOLISM
gi|182683463|ref|YP_001835210.1|	SP0521	FGR	METABOLISM
gi|182683559|ref|YP_001835306.1|	SP0628	FGR	METABOLISM
gi|182684427|ref|YP_001836174.1|	DR1367	H	METABOLISM
gi|182683644|ref|YP_001835391.1|	FN1758	H	METABOLISM
gi|182684526|ref|YP_001836273.1|	PA0350	H	METABOLISM
gi|182684141|ref|YP_001835888.1|	SP1110	H	METABOLISM
gi|182683682|ref|YP_001835429.1|	SPBC14F5.05c	H	METABOLISM
gi|182684377|ref|YP_001836124.1|	BS_nadE	H	METABOLISM
gi|182684426|ref|YP_001836173.1|	CAC0595	H	METABOLISM
gi|182683161|ref|YP_001834908.1|	aq_1707	H	METABOLISM
gi|182683645|ref|YP_001835392.1|	SP0726	H	METABOLISM
gi|182684903|ref|YP_001836650.1|	lin2158	H	METABOLISM
gi|182684690|ref|YP_001836437.1|	SP1746	H	METABOLISM
gi|182683637|ref|YP_001835384.1|	SP0718	H	METABOLISM
gi|182683275|ref|YP_001835022.1|	CAC2927_1	H	METABOLISM
gi|182683160|ref|YP_001834907.1|	ML0559_1	H	METABOLISM
gi|182683162|ref|YP_001834909.1|	SP0178_1	H	METABOLISM
gi|182683178|ref|YP_001834925.1|	L0177	H	METABOLISM
gi|182684803|ref|YP_001836550.1|	SP1859	H	METABOLISM
gi|182684691|ref|YP_001836438.1|	SP1747	H	METABOLISM
gi|182683273|ref|YP_001835020.1|	SP0290	H	METABOLISM
gi|182683751|ref|YP_001835498.1|	SPy1233	H	METABOLISM
gi|182683955|ref|YP_001835702.1|	SP1009	H	METABOLISM
gi|182683274|ref|YP_001835021.1|	SP0291	H	METABOLISM
gi|182684065|ref|YP_001835812.1|	SP1205	H	METABOLISM
gi|182683643|ref|YP_001835390.1|	SP0724	H	METABOLISM
gi|182684042|ref|YP_001835789.1|	SPy1221	H	METABOLISM
gi|182683736|ref|YP_001835483.1|	SP0825	H	METABOLISM
gi|182684378|ref|YP_001836125.1|	SPy1653	H	METABOLISM
gi|182683272|ref|YP_001835019.1|	BS_sul	H	METABOLISM
gi|182684916|ref|YP_001836663.1|	SP1982	H	METABOLISM
gi|182685004|ref|YP_001836751.1|	SP2067	H	METABOLISM
gi|182683800|ref|YP_001835547.1|	BS_ytbJ	H	METABOLISM
gi|182683917|ref|YP_001835664.1|	VC2427	H	METABOLISM
gi|182683159|ref|YP_001834906.1|	aq_132	H	METABOLISM
gi|182684041|ref|YP_001835788.1|	L166912	H	METABOLISM
gi|182684429|ref|YP_001836176.1|	SP1470	H	METABOLISM
gi|182684953|ref|YP_001836700.1|	SP2016	H	METABOLISM
gi|182684547|ref|YP_001836294.1|	SP1598	H	METABOLISM
gi|182683636|ref|YP_001835383.1|	PAB2432	H	METABOLISM
gi|182685030|ref|YP_001836777.1|	SP2095	H	METABOLISM
gi|182684367|ref|YP_001836114.1|	SPy1040	H	METABOLISM
gi|182684202|ref|YP_001835949.1|	SP1268	GER	METABOLISM
gi|182684405|ref|YP_001836152.1|	SP1447	GER	METABOLISM
gi|182685038|ref|YP_001836785.1|	SP2103	QR	METABOLISM
gi|182684534|ref|YP_001836281.1|	SP1578	QR	METABOLISM
gi|182683579|ref|YP_001835326.1|	NMB0747	QR	METABOLISM
gi|182684687|ref|YP_001836434.1|	L28696	QR	METABOLISM
gi|182683623|ref|YP_001835370.1|	sll0838	F	METABOLISM
gi|182683182|ref|YP_001834929.1|	SP0202	F	METABOLISM
gi|182683016|ref|YP_001834763.1|	SPy0024	F	METABOLISM
gi|182683910|ref|YP_001835657.1|	SP0964	F	METABOLISM
gi|182683154|ref|YP_001834901.1|	SP0158	F	METABOLISM
gi|182685005|ref|YP_001836752.1|	SP2068	F	METABOLISM
gi|182684791|ref|YP_001836538.1|	SPy1136	F	METABOLISM
gi|182683019|ref|YP_001834766.1|	NMB1252	F	METABOLISM
gi|182683749|ref|YP_001835496.1|	SP0837	F	METABOLISM
gi|182684087|ref|YP_001835834.1|	SPy1378	F	METABOLISM
gi|182684024|ref|YP_001835771.1|	SPy1135	F	METABOLISM
gi|182683026|ref|YP_001834773.1|	SPy0034	F	METABOLISM
gi|182684403|ref|YP_001836150.1|	SPy1204_1	F	METABOLISM
gi|182683443|ref|YP_001835190.1|	BH3792	F	METABOLISM
gi|182682991|ref|YP_001834738.1|	SP0021	F	METABOLISM
gi|182684682|ref|YP_001836429.1|	L149828	F	METABOLISM
gi|182684062|ref|YP_001835809.1|	SP1208	F	METABOLISM
gi|182684894|ref|YP_001836641.1|	Cj0332c	F	METABOLISM
gi|182682989|ref|YP_001834736.1|	XF0455	F	METABOLISM
gi|182683748|ref|YP_001835495.1|	BS_deoD	F	METABOLISM
gi|182684088|ref|YP_001835835.1|	SPy1375	F	METABOLISM
gi|182683624|ref|YP_001835371.1|	L80411	F	METABOLISM
gi|182683022|ref|YP_001834769.1|	slr0597	F	METABOLISM
gi|182683888|ref|YP_001835635.1|	SP0944	F	METABOLISM
gi|182683020|ref|YP_001834767.1|	SP0048	F	METABOLISM
gi|182683017|ref|YP_001834764.1|	SP0045_1	F	METABOLISM
gi|182683967|ref|YP_001835714.1|	SMc02736	F	METABOLISM
gi|182684533|ref|YP_001836280.1|	mll2701	F	METABOLISM
gi|182683755|ref|YP_001835502.1|	BS_dra	F	METABOLISM
gi|182684792|ref|YP_001836539.1|	SP1848	F	METABOLISM
gi|182685164|ref|YP_001836911.1|	SPy2206_1	F	METABOLISM
gi|182683209|ref|YP_001834956.1|	ML1832	F	METABOLISM
gi|182683756|ref|YP_001835503.1|	SP0844	F	METABOLISM
gi|182683028|ref|YP_001834775.1|	lin1885	F	METABOLISM
gi|182684100|ref|YP_001835847.1|	SA1044	F	METABOLISM
gi|182683665|ref|YP_001835412.1|	FN0483	F	METABOLISM
gi|182683879|ref|YP_001835626.1|	DR0111	F	METABOLISM
gi|182682981|ref|YP_001834728.1|	SP0012	F	METABOLISM
gi|182683025|ref|YP_001834772.1|	YOR128c_2	F	METABOLISM
gi|182683754|ref|YP_001835501.1|	SP0842	F	METABOLISM
gi|182683935|ref|YP_001835682.1|	SP0991	F	METABOLISM
gi|182683683|ref|YP_001835430.1|	SPy1432	F	METABOLISM
gi|182683664|ref|YP_001835411.1|	SP0744	F	METABOLISM
gi|182684043|ref|YP_001835790.1|	L159505	F	METABOLISM
gi|182684211|ref|YP_001835958.1|	SP1277	F	METABOLISM
gi|182684219|ref|YP_001835966.1|	SP1286	F	METABOLISM
gi|182683023|ref|YP_001834770.1|	CAC1396	F	METABOLISM
gi|182683018|ref|YP_001834765.1|	SP0046	F	METABOLISM
gi|182684913|ref|YP_001836660.1|	SP1979	F	METABOLISM
gi|182683744|ref|YP_001835491.1|	SPy0892	F	METABOLISM
gi|182683595|ref|YP_001835342.1|	L182559	F	METABOLISM
gi|182684553|ref|YP_001836300.1|	SP1603	F	METABOLISM
gi|182684212|ref|YP_001835959.1|	L0227	F	METABOLISM
gi|182683712|ref|YP_001835459.1|	SP0793	IQR	METABOLISM
gi|182683296|ref|YP_001835043.1|	SP0320	IQR	METABOLISM
gi|182683389|ref|YP_001835136.1|	SP0421	IQR	METABOLISM
gi|182684934|ref|YP_001836681.1|	SP1998	EJ	METABOLISM
gi|182684155|ref|YP_001835902.1|	aq_1053	E	METABOLISM
gi|182683876|ref|YP_001835623.1|	BS_proB	E	METABOLISM
gi|182683410|ref|YP_001835157.1|	AF1719	E	METABOLISM
gi|182683524|ref|YP_001835271.1|	SPy1944	E	METABOLISM
gi|182684319|ref|YP_001836066.1|	SP1360	E	METABOLISM
gi|182683863|ref|YP_001835610.1|	SP0916	E	METABOLISM
gi|182683877|ref|YP_001835624.1|	SP0932	E	METABOLISM
gi|182683539|ref|YP_001835286.1|	SP0608	E	METABOLISM
gi|182683798|ref|YP_001835546.1|	SPy0816	E	METABOLISM
gi|182683867|ref|YP_001835614.1|	SP0920	E	METABOLISM
gi|182684031|ref|YP_001835778.1|	TM0591	E	METABOLISM
gi|182685092|ref|YP_001836839.1|	SP2153	E	METABOLISM
gi|182683172|ref|YP_001834919.1|	SP0187	E	METABOLISM
gi|182683414|ref|YP_001835161.1|	TM0356	E	METABOLISM
gi|182683417|ref|YP_001835164.1|	SP0452	E	METABOLISM
gi|182683121|ref|YP_001834868.1|	SP0146	E	METABOLISM
gi|182684233|ref|YP_001835980.1|	SP1296	E	METABOLISM
gi|182683006|ref|YP_001834753.1|	SP0035	E	METABOLISM
gi|182684912|ref|YP_001836659.1|	SP1978	E	METABOLISM
gi|182684344|ref|YP_001836091.1|	mlr6992	E	METABOLISM
gi|182684543|ref|YP_001836290.1|	SP1591	E	METABOLISM
gi|182683522|ref|YP_001835269.1|	SP0586	E	METABOLISM
gi|182684642|ref|YP_001836389.1|	SP1700	E	METABOLISM
gi|182683557|ref|YP_001835304.1|	SP0626	E	METABOLISM
gi|182684805|ref|YP_001836552.1|	SP1861	E	METABOLISM
gi|182683382|ref|YP_001835129.1|	SP0413	E	METABOLISM
gi|182683672|ref|YP_001835419.1|	CAC3618	E	METABOLISM
gi|182684330|ref|YP_001836077.1|	SP1370	E	METABOLISM
gi|182684335|ref|YP_001836082.1|	SP1375	E	METABOLISM
gi|182684728|ref|YP_001836475.1|	SP1780	E	METABOLISM
gi|182683954|ref|YP_001835701.1|	SP1008	E	METABOLISM
gi|182684479|ref|YP_001836226.1|	SP1524	E	METABOLISM
gi|182684417|ref|YP_001836164.1|	YPO2514	E	METABOLISM
gi|182683077|ref|YP_001834824.1|	YPO2514	E	METABOLISM
gi|182684766|ref|YP_001836513.1|	BH1663	E	METABOLISM
gi|182683735|ref|YP_001835482.1|	APE0921	E	METABOLISM
gi|182684480|ref|YP_001836227.1|	SP1525	E	METABOLISM
gi|182684768|ref|YP_001836515.1|	SP1814	E	METABOLISM
gi|182684333|ref|YP_001836080.1|	SP1373	E	METABOLISM
gi|182684345|ref|YP_001836092.1|	SP1387	E	METABOLISM
gi|182683627|ref|YP_001835374.1|	PA3254	E	METABOLISM
gi|182683333|ref|YP_001835080.1|	SP0366	E	METABOLISM
gi|182684331|ref|YP_001836078.1|	SP1371	E	METABOLISM
gi|182683972|ref|YP_001835719.1|	YBR263w	E	METABOLISM
gi|182684418|ref|YP_001836165.1|	SP1461	E	METABOLISM
gi|182683866|ref|YP_001835613.1|	slr0049	E	METABOLISM
gi|182684835|ref|YP_001836582.1|	SP1891	E	METABOLISM
gi|182683771|ref|YP_001835518.1|	SP1891	E	METABOLISM
gi|182684408|ref|YP_001836155.1|	SP1450	E	METABOLISM
gi|182683541|ref|YP_001835288.1|	AGl1253	E	METABOLISM
gi|182683071|ref|YP_001834818.1|	L44083	E	METABOLISM
gi|182683670|ref|YP_001835417.1|	AGc4402	E	METABOLISM
gi|182684804|ref|YP_001836551.1|	SP1860_1	E	METABOLISM
gi|182683259|ref|YP_001835006.1|	SP0278	E	METABOLISM
gi|182684765|ref|YP_001836512.1|	SP1811	E	METABOLISM
gi|182685089|ref|YP_001836836.1|	SP2150	E	METABOLISM
gi|182684930|ref|YP_001836677.1|	SPy1779	E	METABOLISM
gi|182684500|ref|YP_001836247.1|	SP1544	E	METABOLISM
gi|182684337|ref|YP_001836084.1|	SP1377	E	METABOLISM
gi|182685032|ref|YP_001836779.1|	SP2097	E	METABOLISM
gi|182683450|ref|YP_001835197.1|	L0118	E	METABOLISM
gi|182684831|ref|YP_001836578.1|	SPy0297	E	METABOLISM
gi|182685003|ref|YP_001836750.1|	SP2066	E	METABOLISM
gi|182684456|ref|YP_001836203.1|	L164012	E	METABOLISM
gi|182684336|ref|YP_001836083.1|	SP1376	E	METABOLISM
gi|182683377|ref|YP_001835124.1|	SPy1270	E	METABOLISM
gi|182683782|ref|YP_001835529.1|	SA1674	E	METABOLISM
gi|182684560|ref|YP_001836307.1|	SP1608	E	METABOLISM
gi|182684769|ref|YP_001836516.1|	SP1815	E	METABOLISM
gi|182683630|ref|YP_001835377.1|	SP0711	E	METABOLISM
gi|182684457|ref|YP_001836204.1|	SP1502	E	METABOLISM
gi|182683945|ref|YP_001835692.1|	SPy0016	E	METABOLISM
gi|182684512|ref|YP_001836259.1|	SP1555	E	METABOLISM
gi|182683357|ref|YP_001835104.1|	SP0390_1	E	METABOLISM
gi|182683924|ref|YP_001835671.1|	SP0979	E	METABOLISM
gi|182683669|ref|YP_001835416.1|	SP0749	E	METABOLISM
gi|182683963|ref|YP_001835710.1|	SP1013	E	METABOLISM
gi|182684643|ref|YP_001836390.1|	SP1701	E	METABOLISM
gi|182684484|ref|YP_001836231.1|	SP1527	E	METABOLISM
gi|182683222|ref|YP_001834969.1|	SP0242	E	METABOLISM
gi|182683671|ref|YP_001835418.1|	SP0751	E	METABOLISM
gi|182683716|ref|YP_001835463.1|	SPy1239	E	METABOLISM
gi|182683262|ref|YP_001835009.1|	SP0281	E	METABOLISM
gi|182684767|ref|YP_001836514.1|	SP1813	E	METABOLISM
gi|182684242|ref|YP_001835989.1|	SP1306	E	METABOLISM
gi|182683554|ref|YP_001835301.1|	SP0623	E	METABOLISM
gi|182684334|ref|YP_001836081.1|	BS_aroF	E	METABOLISM
gi|182683124|ref|YP_001834871.1|	SP0150	E	METABOLISM
gi|182683908|ref|YP_001835655.1|	SP0962	E	METABOLISM
gi|182684018|ref|YP_001835765.1|	SP1255	E	METABOLISM
gi|182683072|ref|YP_001834819.1|	L43452	E	METABOLISM
gi|182685147|ref|YP_001836894.1|	PM1693	E	METABOLISM
gi|182684320|ref|YP_001836067.1|	SP1361	E	METABOLISM
gi|182684346|ref|YP_001836093.1|	SP1388	E	METABOLISM
gi|182683734|ref|YP_001835481.1|	SP0823	E	METABOLISM
gi|182684906|ref|YP_001836652.1|	SPy1539	E	METABOLISM
gi|182684532|ref|YP_001836279.1|	Cj1726c	E	METABOLISM
gi|182684329|ref|YP_001836076.1|	L0055	E	METABOLISM
gi|182683784|ref|YP_001835531.1|	Cgl1524	E	METABOLISM
gi|182685090|ref|YP_001836837.1|	SP2151	E	METABOLISM
gi|182683673|ref|YP_001835420.1|	AF0221	E	METABOLISM
gi|182683878|ref|YP_001835625.1|	SP0933	E	METABOLISM
gi|182683650|ref|YP_001835397.1|	SP0731	E	METABOLISM
gi|182683865|ref|YP_001835612.1|	SP0918	E	METABOLISM
gi|182683868|ref|YP_001835615.1|	SP0921	E	METABOLISM
gi|182684659|ref|YP_001836406.1|	SP1716	CP	METABOLISM
gi|182683820|ref|YP_001835567.1|	SP1329	EM	METABOLISM
gi|182684618|ref|YP_001836365.1|	SPy0257	EM	METABOLISM
gi|182683964|ref|YP_001835711.1|	SP1014	EM	METABOLISM
gi|182683995|ref|YP_001835742.1|	SP1045	IR	METABOLISM
gi|182684419|ref|YP_001836166.1|	L196017	P	METABOLISM
gi|182684813|ref|YP_001836560.1|	SP1870	P	METABOLISM
gi|182684109|ref|YP_001835856.1|	SP1157	P	METABOLISM
gi|182684552|ref|YP_001836299.1|	jhp0806	P	METABOLISM
gi|182685157|ref|YP_001836904.1|	SP2221	P	METABOLISM
gi|182682994|ref|YP_001834741.1|	SPy0237	P	METABOLISM
gi|182684363|ref|YP_001836110.1|	L132585	P	METABOLISM
gi|182683173|ref|YP_001834920.1|	L132585	P	METABOLISM
gi|182683123|ref|YP_001834870.1|	SP0149	P	METABOLISM
gi|182684355|ref|YP_001836102.1|	SP1396	P	METABOLISM
gi|182684593|ref|YP_001836340.1|	L148957	P	METABOLISM
gi|182684778|ref|YP_001836525.1|	SP1826	P	METABOLISM
gi|182683045|ref|YP_001834792.1|	SP0079	P	METABOLISM
gi|182683605|ref|YP_001835352.1|	SP0678	P	METABOLISM
gi|182685107|ref|YP_001836854.1|	SP2169_1	P	METABOLISM
gi|182684012|ref|YP_001835759.1|	FN0469	P	METABOLISM
gi|182684592|ref|YP_001836339.1|	L149891	P	METABOLISM
gi|182685021|ref|YP_001836768.1|	SP2085	P	METABOLISM
gi|182683980|ref|YP_001835728.1|	SP1033	P	METABOLISM
gi|182684776|ref|YP_001836523.1|	SP1824	P	METABOLISM
gi|182684357|ref|YP_001836104.1|	SP1398	P	METABOLISM
gi|182684054|ref|YP_001835801.1|	SP1215	P	METABOLISM
gi|182684812|ref|YP_001836559.1|	SP1869	P	METABOLISM
gi|182684695|ref|YP_001836442.1|	SP1751	P	METABOLISM
gi|182683537|ref|YP_001835284.1|	SP0606	P	METABOLISM
gi|182684815|ref|YP_001836562.1|	SP1872	P	METABOLISM
gi|182684359|ref|YP_001836106.1|	SPy1245	P	METABOLISM
gi|182685136|ref|YP_001836883.1|	SP2198	P	METABOLISM
gi|182685135|ref|YP_001836882.1|	SP2197	P	METABOLISM
gi|182683946|ref|YP_001835693.1|	SP1002	P	METABOLISM
gi|182684356|ref|YP_001836103.1|	SPy1242	P	METABOLISM
gi|182683979|ref|YP_001835726.1|	SP1032	P	METABOLISM
gi|182683430|ref|YP_001835177.1|	SP0479	P	METABOLISM
gi|182685022|ref|YP_001836769.1|	SP2086	P	METABOLISM
gi|182684814|ref|YP_001836561.1|	SP1871	P	METABOLISM
gi|182685134|ref|YP_001836881.1|	SP2196	P	METABOLISM
gi|182683170|ref|YP_001834917.1|	SPy1827	P	METABOLISM
gi|182684568|ref|YP_001836315.1|	SP1623	P	METABOLISM
gi|182683922|ref|YP_001835669.1|	SP0977_1	P	METABOLISM
gi|182684954|ref|YP_001836701.1|	SPy0196	P	METABOLISM
gi|182683044|ref|YP_001834791.1|	SP0078	P	METABOLISM
gi|182684354|ref|YP_001836101.1|	SPy1240	P	METABOLISM
gi|182685023|ref|YP_001836770.1|	SP2087	P	METABOLISM
gi|182684358|ref|YP_001836105.1|	SP1399	P	METABOLISM
gi|182684509|ref|YP_001836256.1|	SP1552	P	METABOLISM
gi|182685036|ref|YP_001836783.1|	SP2101	P	METABOLISM
gi|182683444|ref|YP_001835191.1|	SPy1695	P	METABOLISM
gi|182683685|ref|YP_001835432.1|	SA0128	P	METABOLISM
gi|182683155|ref|YP_001834902.1|	SP0159	P	METABOLISM
gi|182684801|ref|YP_001836548.1|	SP1857	P	METABOLISM
gi|182684570|ref|YP_001836317.1|	SP1625	P	METABOLISM
gi|182685024|ref|YP_001836771.1|	SP2088	P	METABOLISM
gi|182685155|ref|YP_001836902.1|	SP2219	P	METABOLISM
gi|182683379|ref|YP_001835126.1|	SP0410	P	METABOLISM
gi|182684527|ref|YP_001836274.1|	SP1572	P	METABOLISM
gi|182683982|ref|YP_001835729.1|	SP1034	P	METABOLISM
gi|182683431|ref|YP_001835178.1|	AF0838	P	METABOLISM
gi|182684591|ref|YP_001836338.1|	L150744	P	METABOLISM
gi|182683435|ref|YP_001835182.1|	SP0483	P	METABOLISM
gi|182683066|ref|YP_001834813.1|	SP0101	P	METABOLISM
gi|182685108|ref|YP_001836855.1|	SP2170	P	METABOLISM
gi|182683639|ref|YP_001835386.1|	SP0720	P	METABOLISM
gi|182685109|ref|YP_001836856.1|	BS_ycdI	P	METABOLISM
gi|182683436|ref|YP_001835183.1|	SP0484	P	METABOLISM
gi|182684508|ref|YP_001836255.1|	SP1551	P	METABOLISM
gi|182685020|ref|YP_001836767.1|	SP2084	P	METABOLISM
gi|182683126|ref|YP_001834873.1|	SP0152	P	METABOLISM
gi|182683409|ref|YP_001835156.1|	XF1821	EH	METABOLISM
gi|182683591|ref|YP_001835338.1|	SP0665_1	EH	METABOLISM
gi|182683770|ref|YP_001835517.1|	lin0977	EH	METABOLISM
gi|182684770|ref|YP_001836517.1|	SP1816	EH	METABOLISM
gi|182683649|ref|YP_001835396.1|	SP0730	EH	METABOLISM
gi|182683411|ref|YP_001835158.1|	L0080	EH	METABOLISM
gi|182684771|ref|YP_001836518.1|	SP1817	EH	METABOLISM
gi|182684455|ref|YP_001836202.1|	SP1500	ET	METABOLISM
gi|182684353|ref|YP_001836100.1|	SP1394	ET	METABOLISM
gi|182683418|ref|YP_001835165.1|	SPy0277_1	ET	METABOLISM
gi|182683078|ref|YP_001834825.1|	SP0112	ET	METABOLISM
gi|182683122|ref|YP_001834869.1|	SP0148	ET	METABOLISM
gi|182683540|ref|YP_001835287.1|	SP0609	ET	METABOLISM
gi|182684032|ref|YP_001835779.1|	SP1241_1	ET	METABOLISM
gi|182683551|ref|YP_001835298.1|	SP0620	ET	METABOLISM
gi|182684084|ref|YP_001835831.1|	SP1182	KG	METABOLISM
gi|182685082|ref|YP_001836829.1|	SP2142	KG	METABOLISM
gi|182683227|ref|YP_001834974.1|	PA5550	KG	METABOLISM
gi|182685106|ref|YP_001836853.1|	SP2168	KG	METABOLISM
gi|182684617|ref|YP_001836364.1|	SP1675	KG	METABOLISM
gi|182684663|ref|YP_001836410.1|	SP1721	KG	METABOLISM
gi|182683794|ref|YP_001835541.1|	L0031	KG	METABOLISM
gi|182683594|ref|YP_001835341.1|	SP0668	KG	METABOLISM
gi|182684539|ref|YP_001836286.1|	SP1587	GEPR	METABOLISM
gi|182685059|ref|YP_001836806.1|	SP2122	GEPR	METABOLISM
gi|182683150|ref|YP_001834897.1|	SP2122	GEPR	METABOLISM
gi|182684550|ref|YP_001836297.1|	SP1600	GEPR	METABOLISM
gi|182683120|ref|YP_001834867.1|	SP0145	GEPR	METABOLISM
gi|182684566|ref|YP_001836313.1|	SP0379	GEPR	METABOLISM
gi|182684134|ref|YP_001835881.1|	SP1116	GEPR	METABOLISM
gi|182683918|ref|YP_001835665.1|	SP0972	GEPR	METABOLISM
gi|182685158|ref|YP_001836905.1|	SP2222	I	METABOLISM
gi|182683346|ref|YP_001835093.1|	SP0381	I	METABOLISM
gi|182683242|ref|YP_001834989.1|	SP0262	I	METABOLISM
gi|182684641|ref|YP_001836388.1|	TM0692	I	METABOLISM
gi|182683388|ref|YP_001835135.1|	SP0420	I	METABOLISM
gi|182683385|ref|YP_001835132.1|	SP0417	I	METABOLISM
gi|182684669|ref|YP_001836416.1|	SP1727	I	METABOLISM
gi|182683348|ref|YP_001835095.1|	SP0383	I	METABOLISM
gi|182683391|ref|YP_001835138.1|	SP0423	I	METABOLISM
gi|182683393|ref|YP_001835140.1|	DRA0310_1	I	METABOLISM
gi|182683394|ref|YP_001835141.1|	L0180	I	METABOLISM
gi|182683241|ref|YP_001834988.1|	SPy1965	I	METABOLISM
gi|182684861|ref|YP_001836608.1|	SP1916	I	METABOLISM
gi|182684668|ref|YP_001836415.1|	SP1726	I	METABOLISM
gi|182683395|ref|YP_001835142.1|	SP0427	I	METABOLISM
gi|182684569|ref|YP_001836316.1|	L114325	I	METABOLISM
gi|182684366|ref|YP_001836113.1|	SP1408	I	METABOLISM
gi|182683439|ref|YP_001835186.1|	SP0489	I	METABOLISM
gi|182684205|ref|YP_001835952.1|	SP1271	I	METABOLISM
gi|182683392|ref|YP_001835139.1|	SP0424	I	METABOLISM
gi|182683347|ref|YP_001835094.1|	SP0382	I	METABOLISM
gi|182683383|ref|YP_001835130.1|	SP0415	I	METABOLISM
gi|182684994|ref|YP_001836741.1|	SPy0041	I	METABOLISM
gi|182683009|ref|YP_001834756.1|	SA1072	I	METABOLISM
gi|182683286|ref|YP_001835033.1|	SA1993	G	METABOLISM
gi|182684080|ref|YP_001835827.1|	SA1993	G	METABOLISM
gi|182683263|ref|YP_001835010.1|	BS_levG	G	METABOLISM
gi|182683058|ref|YP_001834805.1|	SP0091	G	METABOLISM
gi|182685069|ref|YP_001836816.1|	SP2130	G	METABOLISM
gi|182683429|ref|YP_001835176.1|	SP0478	G	METABOLISM
gi|182683032|ref|YP_001834779.1|	SP0061	G	METABOLISM
gi|182684841|ref|YP_001836588.1|	SP1897	G	METABOLISM
gi|182684957|ref|YP_001836704.1|	SP2021	G	METABOLISM
gi|182685122|ref|YP_001836869.1|	SP2184	G	METABOLISM
gi|182685041|ref|YP_001836788.1|	SPy1292	G	METABOLISM
gi|182683059|ref|YP_001834806.1|	SP0092	G	METABOLISM
gi|182683230|ref|YP_001834977.1|	lin0393	G	METABOLISM
gi|182684970|ref|YP_001836717.1|	SPy0178	G	METABOLISM
gi|182684969|ref|YP_001836716.1|	SPy0178	G	METABOLISM
gi|182683758|ref|YP_001835505.1|	SMa1345	G	METABOLISM
gi|182685044|ref|YP_001836791.1|	SPy1299	G	METABOLISM
gi|182684726|ref|YP_001836473.1|	SP1778	G	METABOLISM
gi|182683033|ref|YP_001834780.1|	SP0062	G	METABOLISM
gi|182684657|ref|YP_001836404.1|	PM1251	G	METABOLISM
gi|182684842|ref|YP_001836589.1|	SP1898	G	METABOLISM
gi|182684758|ref|YP_001836505.1|	L18872	G	METABOLISM
gi|182685087|ref|YP_001836834.1|	SP2146	G	METABOLISM
gi|182685105|ref|YP_001836852.1|	BH1551	G	METABOLISM
gi|182684077|ref|YP_001835824.1|	SPy1921	G	METABOLISM
gi|182684958|ref|YP_001836705.1|	SP2022	G	METABOLISM
gi|182684625|ref|YP_001836372.1|	SP1682	G	METABOLISM
gi|182683655|ref|YP_001835402.1|	L179409	G	METABOLISM
gi|182684973|ref|YP_001836720.1|	SPy0175	G	METABOLISM
gi|182684445|ref|YP_001836192.1|	L117074	G	METABOLISM
gi|182683248|ref|YP_001834995.1|	SP0268	G	METABOLISM
gi|182685083|ref|YP_001836830.1|	SP2143	G	METABOLISM
gi|182684075|ref|YP_001835822.1|	SP1193	G	METABOLISM
gi|182683264|ref|YP_001835011.1|	SP0283	G	METABOLISM
gi|182684120|ref|YP_001835867.1|	Cj1672c	G	METABOLISM
gi|182684437|ref|YP_001836184.1|	SP1479	G	METABOLISM
gi|182683034|ref|YP_001834781.1|	SP0063	G	METABOLISM
gi|182683231|ref|YP_001834978.1|	SP0250	G	METABOLISM
gi|182683229|ref|YP_001834976.1|	SP0248	G	METABOLISM
gi|182684839|ref|YP_001836586.1|	SP1895	G	METABOLISM
gi|182683217|ref|YP_001834964.1|	CAC0167	G	METABOLISM
gi|182684628|ref|YP_001836375.1|	SP1685	G	METABOLISM
gi|182683819|ref|YP_001835566.1|	SP1685	G	METABOLISM
gi|182683928|ref|YP_001835675.1|	SP0984	G	METABOLISM
gi|182683447|ref|YP_001835194.1|	FN0654	G	METABOLISM
gi|182683245|ref|YP_001834992.1|	SP0265	G	METABOLISM
gi|182683714|ref|YP_001835461.1|	SP0795	G	METABOLISM
gi|182683300|ref|YP_001835047.1|	SP0324	G	METABOLISM
gi|182684127|ref|YP_001835874.1|	SP1123	G	METABOLISM
gi|182683341|ref|YP_001835088.1|	MT1892	G	METABOLISM
gi|182683265|ref|YP_001835012.1|	SP0284_1	G	METABOLISM
gi|182683299|ref|YP_001835046.1|	SPy0631	G	METABOLISM
gi|182683795|ref|YP_001835542.1|	SP0876	G	METABOLISM
gi|182683741|ref|YP_001835488.1|	SP0829	G	METABOLISM
gi|182684122|ref|YP_001835869.1|	NMA1473	G	METABOLISM
gi|182684123|ref|YP_001835870.1|	NMA1473	G	METABOLISM
gi|182684630|ref|YP_001836377.1|	SP1687	G	METABOLISM
gi|182684128|ref|YP_001835875.1|	BS_glgC	G	METABOLISM
gi|182684840|ref|YP_001836587.1|	SP1896	G	METABOLISM
gi|182684365|ref|YP_001836112.1|	SPy1043	G	METABOLISM
gi|182684742|ref|YP_001836489.1|	SP1795	G	METABOLISM
gi|182683843|ref|YP_001835590.1|	SPy1282	G	METABOLISM
gi|182683057|ref|YP_001834804.1|	SP0090	G	METABOLISM
gi|182685066|ref|YP_001836813.1|	SP2127	G	METABOLISM
gi|182683035|ref|YP_001834782.1|	SP0064	G	METABOLISM
gi|182684030|ref|YP_001835777.1|	SP1243	G	METABOLISM
gi|182684091|ref|YP_001835838.1|	L120628	G	METABOLISM
gi|182683740|ref|YP_001835487.1|	MJ1603	G	METABOLISM
gi|182683293|ref|YP_001835040.1|	SP0317	G	METABOLISM
gi|182684081|ref|YP_001835828.1|	SP1185	G	METABOLISM
gi|182683295|ref|YP_001835042.1|	YPO1991	G	METABOLISM
gi|182685086|ref|YP_001836833.1|	SP2145	G	METABOLISM
gi|182684959|ref|YP_001836706.1|	lin0327	G	METABOLISM
gi|182684535|ref|YP_001836282.1|	BMEII0941	G	METABOLISM
gi|182684826|ref|YP_001836573.1|	SP1883	G	METABOLISM
gi|182683558|ref|YP_001835305.1|	SA1198	G	METABOLISM
gi|182684664|ref|YP_001836411.1|	SA0432_1	G	METABOLISM
gi|182683297|ref|YP_001835044.1|	SP0321	G	METABOLISM
gi|182683282|ref|YP_001835029.1|	STM3051	G	METABOLISM
gi|182683572|ref|YP_001835319.1|	SP0647	G	METABOLISM
gi|182684082|ref|YP_001835829.1|	SPy1916	G	METABOLISM
gi|182684993|ref|YP_001836740.1|	SPy1694	G	METABOLISM
gi|182683571|ref|YP_001835318.1|	SP1197	G	METABOLISM
gi|182684072|ref|YP_001835819.1|	SP1197	G	METABOLISM
gi|182684530|ref|YP_001836277.1|	SP1574	G	METABOLISM
gi|182685067|ref|YP_001836814.1|	SP2128	G	METABOLISM
gi|182684949|ref|YP_001836696.1|	MYPU_0460	G	METABOLISM
gi|182684361|ref|YP_001836108.1|	SP1403	G	METABOLISM
gi|182684917|ref|YP_001836664.1|	HI0566	G	METABOLISM
gi|182683536|ref|YP_001835283.1|	lin2701	G	METABOLISM
gi|182683629|ref|YP_001835376.1|	BMEII0621	G	METABOLISM
gi|182684078|ref|YP_001835825.1|	SPy1704	G	METABOLISM
gi|182683513|ref|YP_001835260.1|	SP0577_1	G	METABOLISM
gi|182683031|ref|YP_001834778.1|	SP0060	G	METABOLISM
gi|182684968|ref|YP_001836715.1|	SPy0179	G	METABOLISM
gi|182684632|ref|YP_001836379.1|	SP1689	G	METABOLISM
gi|182684633|ref|YP_001836380.1|	SP1690	G	METABOLISM
gi|182683223|ref|YP_001834970.1|	APE2060	G	METABOLISM
gi|182684460|ref|YP_001836207.1|	SP1506	G	METABOLISM
gi|182685096|ref|YP_001836843.1|	SP2158	G	METABOLISM
gi|182685007|ref|YP_001836754.1|	SA0823	G	METABOLISM
gi|182684151|ref|YP_001835898.1|	SPy1126	G	METABOLISM
gi|182685043|ref|YP_001836790.1|	SP2109	G	METABOLISM
gi|182684132|ref|YP_001835879.1|	SP1118	G	METABOLISM
gi|182684965|ref|YP_001836712.1|	NMA1669	G	METABOLISM
gi|182684341|ref|YP_001836088.1|	SP1382	G	METABOLISM
gi|182683823|ref|YP_001835570.1|	SP1326	G	METABOLISM
gi|182683037|ref|YP_001834784.1|	SP0066	G	METABOLISM
gi|182684598|ref|YP_001836345.1|	SP1655	G	METABOLISM
gi|182683233|ref|YP_001834980.1|	aq_119	G	METABOLISM
gi|182684076|ref|YP_001835823.1|	lin0498	G	METABOLISM
gi|182684631|ref|YP_001836378.1|	SP1688	G	METABOLISM
gi|182684777|ref|YP_001836524.1|	MA0282	G	METABOLISM
gi|182683842|ref|YP_001835589.1|	BH3164	G	METABOLISM
gi|182684796|ref|YP_001836543.1|	SP1852	G	METABOLISM
gi|182685040|ref|YP_001836787.1|	SP2106	G	METABOLISM
gi|182684090|ref|YP_001835837.1|	VC0966	G	METABOLISM
gi|182684634|ref|YP_001836381.1|	SP1691	G	METABOLISM
gi|182683822|ref|YP_001835569.1|	SP1691	G	METABOLISM
gi|182684624|ref|YP_001836371.1|	SP1681	G	METABOLISM
gi|182684837|ref|YP_001836584.1|	SP1894	G	METABOLISM
gi|182684809|ref|YP_001836556.1|	SP1865	G	METABOLISM
gi|182683514|ref|YP_001835261.1|	SP0578	G	METABOLISM
gi|182684971|ref|YP_001836718.1|	SP2035	G	METABOLISM
gi|182684797|ref|YP_001836544.1|	SP1853	G	METABOLISM
gi|182684373|ref|YP_001836120.1|	SP1415	G	METABOLISM
gi|182684451|ref|YP_001836198.1|	SPy1224	G	METABOLISM
gi|182683301|ref|YP_001835048.1|	SP0282	G	METABOLISM
gi|182684129|ref|YP_001835876.1|	SP1121	G	METABOLISM
gi|182683705|ref|YP_001835452.1|	MTH477	G	METABOLISM
gi|182683678|ref|YP_001835425.1|	SP0758_1	G	METABOLISM
gi|182684960|ref|YP_001836707.1|	SP2024	G	METABOLISM
gi|182683294|ref|YP_001835041.1|	SP0318	G	METABOLISM
gi|182683315|ref|YP_001835062.1|	SP0342	G	METABOLISM
gi|182685042|ref|YP_001836789.1|	SP2108	G	METABOLISM
gi|182684622|ref|YP_001836369.1|	SP1680	G	METABOLISM
gi|182684126|ref|YP_001835873.1|	BH1085	G	METABOLISM
gi|182684626|ref|YP_001836373.1|	SPy0252	G	METABOLISM
gi|182682992|ref|YP_001834739.1|	SP0022	G	METABOLISM
gi|182684666|ref|YP_001836413.1|	SP1724	G	METABOLISM
gi|182683654|ref|YP_001835401.1|	SPy0574	G	METABOLISM
gi|182684515|ref|YP_001836262.1|	PAB1666	G	METABOLISM
gi|182682990|ref|YP_001834737.1|	SP0020	FJ	METABOLISM
gi|182684856|ref|YP_001836603.1|	BH3253	OC	METABOLISM
gi|182683944|ref|YP_001835691.1|	SP1000	OC	METABOLISM
gi|182684724|ref|YP_001836471.1|	lin1196	OC	METABOLISM
gi|182684454|ref|YP_001836201.1|	SP1499	OC	METABOLISM
gi|182683585|ref|YP_001835332.1|	SP0659	OC	METABOLISM
gi|182684204|ref|YP_001835951.1|	lin1072	ER	METABOLISM
gi|182684799|ref|YP_001836546.1|	SP1855	ER	METABOLISM
gi|182684992|ref|YP_001836739.1|	MA0417	ER	METABOLISM
gi|182683386|ref|YP_001835133.1|	L0183	IQ	METABOLISM
gi|182683390|ref|YP_001835137.1|	SPy1748	IQ	METABOLISM
gi|182683010|ref|YP_001834757.1|	SP0038	IQ	METABOLISM
gi|182685112|ref|YP_001836859.1|	SPy1310	IQ	METABOLISM
gi|182683666|ref|YP_001835413.1|	SPy0395	OU	METABOLISM
gi|182684972|ref|YP_001836719.1|	ECs5171	GT	METABOLISM
gi|182683796|ref|YP_001835543.1|	SP1619	GT	METABOLISM
gi|182684071|ref|YP_001835818.1|	SP0645	GT	METABOLISM
gi|182683570|ref|YP_001835317.1|	SP0645	GT	METABOLISM
gi|182684851|ref|YP_001836598.1|	ML0381	O	METABOLISM
gi|182682982|ref|YP_001834729.1|	SP0013	O	METABOLISM
gi|182683719|ref|YP_001835467.1|	SP0801	O	METABOLISM
gi|182683185|ref|YP_001834932.1|	SP0205	O	METABOLISM
gi|182683732|ref|YP_001835479.1|	SP0820	O	METABOLISM
gi|182683369|ref|YP_001835116.1|	SP0400	O	METABOLISM
gi|182685094|ref|YP_001836841.1|	SPy1884	O	METABOLISM
gi|182683994|ref|YP_001835741.1|	SP1044	O	METABOLISM
gi|182685132|ref|YP_001836879.1|	SP2194	O	METABOLISM
gi|182684089|ref|YP_001835836.1|	SP1178	O	METABOLISM
gi|182683926|ref|YP_001835673.1|	SP0981	O	METABOLISM
gi|182684386|ref|YP_001836133.1|	lin0960	O	METABOLISM
gi|182684318|ref|YP_001836065.1|	SP1359_1	O	METABOLISM
gi|182685126|ref|YP_001836873.1|	SPy0123	O	METABOLISM
gi|182683547|ref|YP_001835294.1|	SP0617	O	METABOLISM
gi|182684507|ref|YP_001836254.1|	SP1550	O	METABOLISM
gi|182683460|ref|YP_001835207.1|	L178206	O	METABOLISM
gi|182683569|ref|YP_001835316.1|	SP0641	O	METABOLISM
gi|182684590|ref|YP_001836337.1|	SP1647	O	METABOLISM
gi|182683786|ref|YP_001835533.1|	SP0871	O	METABOLISM
gi|182683921|ref|YP_001835668.1|	lin2542	O	METABOLISM
gi|182683774|ref|YP_001835521.1|	SA2482	O	METABOLISM
gi|182684415|ref|YP_001836162.1|	SP1458	O	METABOLISM
gi|182683102|ref|YP_001834849.1|	SP0129	O	METABOLISM
gi|182684852|ref|YP_001836599.1|	SP1907	O	METABOLISM
gi|182683312|ref|YP_001835059.1|	SP0338	O	METABOLISM
gi|182684518|ref|YP_001836265.1|	SP1563	O	METABOLISM
gi|182685071|ref|YP_001836818.1|	SP2132	O	METABOLISM
gi|182683100|ref|YP_001834847.1|	SP0127	O	METABOLISM
gi|182684594|ref|YP_001836341.1|	SP1651	O	METABOLISM
gi|182683943|ref|YP_001835690.1|	SP0658	O	METABOLISM
gi|182683690|ref|YP_001835437.1|	SP0771	O	METABOLISM
gi|182684524|ref|YP_001836271.1|	SPy0885	O	METABOLISM
gi|182683459|ref|YP_001835206.1|	SP0516	O	METABOLISM
gi|182684216|ref|YP_001835963.1|	SP1283	O	METABOLISM
gi|182683584|ref|YP_001835331.1|	BS_ccdA	O	METABOLISM
gi|182683291|ref|YP_001835038.1|	SP0313	O	METABOLISM
gi|182684997|ref|YP_001836744.1|	SP0860	O	METABOLISM
gi|182685175|ref|YP_001836922.1|	SP2239	O	METABOLISM
gi|182684911|ref|YP_001836658.1|	SP1976	O	METABOLISM
gi|182683783|ref|YP_001835530.1|	SP0868	O	METABOLISM
gi|182683461|ref|YP_001835208.1|	XF2233	O	METABOLISM
gi|182683226|ref|YP_001834973.1|	SP0245	O	METABOLISM
gi|182684384|ref|YP_001836131.1|	SP1427	O	METABOLISM
gi|182683909|ref|YP_001835656.1|	L183563	HC	METABOLISM
gi|182684321|ref|YP_001836068.1|	SP1362	OTN	CELLULAR PROCESSES AND SIGNALING
gi|182682980|ref|YP_001834727.1|	SP0011	D	CELLULAR PROCESSES AND SIGNALING
gi|182684603|ref|YP_001836350.1|	BH2546	D	CELLULAR PROCESSES AND SIGNALING
gi|182684026|ref|YP_001835773.1|	TM1182	D	CELLULAR PROCESSES AND SIGNALING
gi|182682978|ref|YP_001834725.1|	SP0008	D	CELLULAR PROCESSES AND SIGNALING
gi|182683797|ref|YP_001835544.1|	SP0878	D	CELLULAR PROCESSES AND SIGNALING
gi|182683722|ref|YP_001835469.1|	SP0803	D	CELLULAR PROCESSES AND SIGNALING
gi|182683338|ref|YP_001835085.1|	SP0372	D	CELLULAR PROCESSES AND SIGNALING
gi|182684232|ref|YP_001835979.1|	SP1295	D	CELLULAR PROCESSES AND SIGNALING
gi|182684609|ref|YP_001836356.1|	SPy1521	D	CELLULAR PROCESSES AND SIGNALING
gi|182684608|ref|YP_001836355.1|	L0208	D	CELLULAR PROCESSES AND SIGNALING
gi|182683308|ref|YP_001835055.1|	SP0335	D	CELLULAR PROCESSES AND SIGNALING
gi|182684183|ref|YP_001835930.1|	SP1067	D	CELLULAR PROCESSES AND SIGNALING
gi|182683093|ref|YP_001834840.1|	VC2775	D	CELLULAR PROCESSES AND SIGNALING
gi|182684231|ref|YP_001835978.1|	SP1294	D	CELLULAR PROCESSES AND SIGNALING
gi|182683677|ref|YP_001835424.1|	SPy0645	D	CELLULAR PROCESSES AND SIGNALING
gi|182684578|ref|YP_001836325.1|	SP1633	TK	CELLULAR PROCESSES AND SIGNALING
gi|182683534|ref|YP_001835281.1|	SP0603	TK	CELLULAR PROCESSES AND SIGNALING
gi|182685131|ref|YP_001836878.1|	SP2193	TK	CELLULAR PROCESSES AND SIGNALING
gi|182683342|ref|YP_001835089.1|	SP0376	TK	CELLULAR PROCESSES AND SIGNALING
gi|182684045|ref|YP_001835792.1|	BH1580	TK	CELLULAR PROCESSES AND SIGNALING
gi|182683051|ref|YP_001834798.1|	SP0083	TK	CELLULAR PROCESSES AND SIGNALING
gi|182684588|ref|YP_001836335.1|	SA1460	TK	CELLULAR PROCESSES AND SIGNALING
gi|182683717|ref|YP_001835464.1|	SPy1237	TK	CELLULAR PROCESSES AND SIGNALING
gi|182683587|ref|YP_001835334.1|	slr0312	TK	CELLULAR PROCESSES AND SIGNALING
gi|182684370|ref|YP_001836117.1|	SPy0585	M	CELLULAR PROCESSES AND SIGNALING
gi|182683243|ref|YP_001834990.1|	BH2420	M	CELLULAR PROCESSES AND SIGNALING
gi|182683560|ref|YP_001835307.1|	SP0629	M	CELLULAR PROCESSES AND SIGNALING
gi|182684201|ref|YP_001835948.1|	SP1267	M	CELLULAR PROCESSES AND SIGNALING
gi|182684613|ref|YP_001836360.1|	SP1671	M	CELLULAR PROCESSES AND SIGNALING
gi|182683335|ref|YP_001835082.1|	SP0369	M	CELLULAR PROCESSES AND SIGNALING
gi|182685028|ref|YP_001836775.1|	MG453	M	CELLULAR PROCESSES AND SIGNALING
gi|182683309|ref|YP_001835056.1|	SP0336	M	CELLULAR PROCESSES AND SIGNALING
gi|182685111|ref|YP_001836858.1|	SPy1309	M	CELLULAR PROCESSES AND SIGNALING
gi|182684070|ref|YP_001835817.1|	YLR289w	M	CELLULAR PROCESSES AND SIGNALING
gi|182683974|ref|YP_001835721.1|	SPy1147	M	CELLULAR PROCESSES AND SIGNALING
gi|182683483|ref|YP_001835230.1|	SPy1727	M	CELLULAR PROCESSES AND SIGNALING
gi|182684326|ref|YP_001836073.1|	SP1367	M	CELLULAR PROCESSES AND SIGNALING
gi|182684696|ref|YP_001836443.1|	SP1752	M	CELLULAR PROCESSES AND SIGNALING
gi|182683310|ref|YP_001835057.1|	SP0337	M	CELLULAR PROCESSES AND SIGNALING
gi|182683067|ref|YP_001834814.1|	SP0102	M	CELLULAR PROCESSES AND SIGNALING
gi|182683613|ref|YP_001835360.1|	L0237	M	CELLULAR PROCESSES AND SIGNALING
gi|182684324|ref|YP_001836071.1|	SP1365	M	CELLULAR PROCESSES AND SIGNALING
gi|182684218|ref|YP_001835965.1|	SP1285	M	CELLULAR PROCESSES AND SIGNALING
gi|182683307|ref|YP_001835054.1|	SP0334	M	CELLULAR PROCESSES AND SIGNALING
gi|182684175|ref|YP_001835922.1|	lin2699	M	CELLULAR PROCESSES AND SIGNALING
gi|182684612|ref|YP_001836359.1|	L141766	M	CELLULAR PROCESSES AND SIGNALING
gi|182684615|ref|YP_001836362.1|	SP1673	M	CELLULAR PROCESSES AND SIGNALING
gi|182684901|ref|YP_001836648.1|	RC0883	M	CELLULAR PROCESSES AND SIGNALING
gi|182683615|ref|YP_001835362.1|	SP0690	M	CELLULAR PROCESSES AND SIGNALING
gi|182684325|ref|YP_001836072.1|	SP1366	M	CELLULAR PROCESSES AND SIGNALING
gi|182684782|ref|YP_001836529.1|	ECs3141	M	CELLULAR PROCESSES AND SIGNALING
gi|182684208|ref|YP_001835955.1|	HI1540	M	CELLULAR PROCESSES AND SIGNALING
gi|182684207|ref|YP_001835954.1|	HI1540	M	CELLULAR PROCESSES AND SIGNALING
gi|182685034|ref|YP_001836781.1|	SP2099	M	CELLULAR PROCESSES AND SIGNALING
gi|182684487|ref|YP_001836234.1|	SP1530	M	CELLULAR PROCESSES AND SIGNALING
gi|182684781|ref|YP_001836528.1|	SP1833	M	CELLULAR PROCESSES AND SIGNALING
gi|182683959|ref|YP_001835706.1|	SA1182	M	CELLULAR PROCESSES AND SIGNALING
gi|182683036|ref|YP_001834783.1|	SP0065	M	CELLULAR PROCESSES AND SIGNALING
gi|182685113|ref|YP_001836860.1|	SPy1311	M	CELLULAR PROCESSES AND SIGNALING
gi|182684174|ref|YP_001835921.1|	BH2688	M	CELLULAR PROCESSES AND SIGNALING
gi|182683787|ref|YP_001835534.1|	SP0872	M	CELLULAR PROCESSES AND SIGNALING
gi|182683608|ref|YP_001835355.1|	BU260	M	CELLULAR PROCESSES AND SIGNALING
gi|182684640|ref|YP_001836387.1|	SPy1802	M	CELLULAR PROCESSES AND SIGNALING
gi|182684783|ref|YP_001836530.1|	SP1838	M	CELLULAR PROCESSES AND SIGNALING
gi|182683246|ref|YP_001834993.1|	VNG0006G	M	CELLULAR PROCESSES AND SIGNALING
gi|182683704|ref|YP_001835451.1|	SP0785	M	CELLULAR PROCESSES AND SIGNALING
gi|182684476|ref|YP_001836223.1|	SPy0345	M	CELLULAR PROCESSES AND SIGNALING
gi|182684836|ref|YP_001836583.1|	SP1893	M	CELLULAR PROCESSES AND SIGNALING
gi|182684824|ref|YP_001836571.1|	SPy0361	M	CELLULAR PROCESSES AND SIGNALING
gi|182684348|ref|YP_001836095.1|	SP1390	M	CELLULAR PROCESSES AND SIGNALING
gi|182685153|ref|YP_001836900.1|	SP2217	M	CELLULAR PROCESSES AND SIGNALING
gi|182684203|ref|YP_001835950.1|	SP1269	M	CELLULAR PROCESSES AND SIGNALING
gi|182683614|ref|YP_001835361.1|	SP0689	M	CELLULAR PROCESSES AND SIGNALING
gi|182685154|ref|YP_001836901.1|	SP2218	M	CELLULAR PROCESSES AND SIGNALING
gi|182684557|ref|YP_001836304.1|	PA4819	M	CELLULAR PROCESSES AND SIGNALING
gi|182683914|ref|YP_001835661.1|	SP0968	M	CELLULAR PROCESSES AND SIGNALING
gi|182684541|ref|YP_001836288.1|	SP1589	M	CELLULAR PROCESSES AND SIGNALING
gi|182683932|ref|YP_001835679.1|	SA0457	M	CELLULAR PROCESSES AND SIGNALING
gi|182684946|ref|YP_001836693.1|	SP2010	M	CELLULAR PROCESSES AND SIGNALING
gi|182683106|ref|YP_001834853.1|	SP0135	M	CELLULAR PROCESSES AND SIGNALING
gi|182683931|ref|YP_001835678.1|	SP0987	M	CELLULAR PROCESSES AND SIGNALING
gi|182684167|ref|YP_001835914.1|	SP1081	M	CELLULAR PROCESSES AND SIGNALING
gi|182683352|ref|YP_001835099.1|	AF1041	NT	CELLULAR PROCESSES AND SIGNALING
gi|182683068|ref|YP_001834815.1|	SP0103	MG	CELLULAR PROCESSES AND SIGNALING
gi|182684558|ref|YP_001836305.1|	BH3379	MG	CELLULAR PROCESSES AND SIGNALING
gi|182684763|ref|YP_001836511.1|	SP1808	NOU	CELLULAR PROCESSES AND SIGNALING
gi|182684644|ref|YP_001836391.1|	SP1702	U	CELLULAR PROCESSES AND SIGNALING
gi|182683302|ref|YP_001835049.1|	SP0326	U	CELLULAR PROCESSES AND SIGNALING
gi|182684220|ref|YP_001835967.1|	L0158	U	CELLULAR PROCESSES AND SIGNALING
gi|182683208|ref|YP_001834955.1|	SPy0073	U	CELLULAR PROCESSES AND SIGNALING
gi|182683465|ref|YP_001835212.1|	SP0523	U	CELLULAR PROCESSES AND SIGNALING
gi|182684029|ref|YP_001835776.1|	SP1244	U	CELLULAR PROCESSES AND SIGNALING
gi|182684944|ref|YP_001836691.1|	SP2008	U	CELLULAR PROCESSES AND SIGNALING
gi|182684910|ref|YP_001836657.1|	SP1975	U	CELLULAR PROCESSES AND SIGNALING
gi|182684977|ref|YP_001836724.1|	L131778	U	CELLULAR PROCESSES AND SIGNALING
gi|182684988|ref|YP_001836735.1|	SP2051	U	CELLULAR PROCESSES AND SIGNALING
gi|182683371|ref|YP_001835118.1|	SP0402	U	CELLULAR PROCESSES AND SIGNALING
gi|182684985|ref|YP_001836732.1|	SP2048	U	CELLULAR PROCESSES AND SIGNALING
gi|182683919|ref|YP_001835666.1|	SP0974	U	CELLULAR PROCESSES AND SIGNALING
gi|182684705|ref|YP_001836452.1|	SP1759	U	CELLULAR PROCESSES AND SIGNALING
gi|182684964|ref|YP_001836711.1|	SP2029	U	CELLULAR PROCESSES AND SIGNALING
gi|182684784|ref|YP_001836531.1|	SP1839	V	CELLULAR PROCESSES AND SIGNALING
gi|182683837|ref|YP_001835584.1|	SP1957	V	CELLULAR PROCESSES AND SIGNALING
gi|182684893|ref|YP_001836640.1|	SP1957	V	CELLULAR PROCESSES AND SIGNALING
gi|182683859|ref|YP_001835606.1|	CAC3560	V	CELLULAR PROCESSES AND SIGNALING
gi|182684938|ref|YP_001836685.1|	SP2002	V	CELLULAR PROCESSES AND SIGNALING
gi|182683471|ref|YP_001835218.1|	alr7014	V	CELLULAR PROCESSES AND SIGNALING
gi|182684950|ref|YP_001836697.1|	SP2013	V	CELLULAR PROCESSES AND SIGNALING
gi|182683688|ref|YP_001835435.1|	SP0769	V	CELLULAR PROCESSES AND SIGNALING
gi|182684646|ref|YP_001836393.1|	SP1704	V	CELLULAR PROCESSES AND SIGNALING
gi|182684863|ref|YP_001836610.1|	SP1918	V	CELLULAR PROCESSES AND SIGNALING
gi|182683812|ref|YP_001835559.1|	MA2418	V	CELLULAR PROCESSES AND SIGNALING
gi|182684340|ref|YP_001836087.1|	AGl430_1	V	CELLULAR PROCESSES AND SIGNALING
gi|182684921|ref|YP_001836668.1|	SP1987	V	CELLULAR PROCESSES AND SIGNALING
gi|182683676|ref|YP_001835423.1|	CAC2932	V	CELLULAR PROCESSES AND SIGNALING
gi|182683530|ref|YP_001835277.1|	SP0599	V	CELLULAR PROCESSES AND SIGNALING
gi|182684596|ref|YP_001836343.1|	TM0705	V	CELLULAR PROCESSES AND SIGNALING
gi|182684023|ref|YP_001835770.1|	SP1250	V	CELLULAR PROCESSES AND SIGNALING
gi|182682979|ref|YP_001834726.1|	SP0010	V	CELLULAR PROCESSES AND SIGNALING
gi|182683167|ref|YP_001834914.1|	SP0182	V	CELLULAR PROCESSES AND SIGNALING
gi|182684595|ref|YP_001836342.1|	SP1652	V	CELLULAR PROCESSES AND SIGNALING
gi|182683108|ref|YP_001834855.1|	SP0137	V	CELLULAR PROCESSES AND SIGNALING
gi|182683860|ref|YP_001835607.1|	SP0913	V	CELLULAR PROCESSES AND SIGNALING
gi|182684406|ref|YP_001836153.1|	SP1448	V	CELLULAR PROCESSES AND SIGNALING
gi|182684195|ref|YP_001835942.1|	CAC3269	V	CELLULAR PROCESSES AND SIGNALING
gi|182683612|ref|YP_001835359.1|	SP0687	V	CELLULAR PROCESSES AND SIGNALING
gi|182683453|ref|YP_001835200.1|	SP0508	V	CELLULAR PROCESSES AND SIGNALING
gi|182683452|ref|YP_001835199.1|	SP0508	V	CELLULAR PROCESSES AND SIGNALING
gi|182685010|ref|YP_001836757.1|	SP2073	V	CELLULAR PROCESSES AND SIGNALING
gi|182684101|ref|YP_001835848.1|	BS_yojI	V	CELLULAR PROCESSES AND SIGNALING
gi|182683455|ref|YP_001835202.1|	SP0510	V	CELLULAR PROCESSES AND SIGNALING
gi|182684785|ref|YP_001836532.1|	SP1840	V	CELLULAR PROCESSES AND SIGNALING
gi|182684382|ref|YP_001836129.1|	SP1426	V	CELLULAR PROCESSES AND SIGNALING
gi|182684383|ref|YP_001836130.1|	SP1426	V	CELLULAR PROCESSES AND SIGNALING
gi|182683546|ref|YP_001835293.1|	SP0616	V	CELLULAR PROCESSES AND SIGNALING
gi|182684317|ref|YP_001836064.1|	SP1358	V	CELLULAR PROCESSES AND SIGNALING
gi|182684194|ref|YP_001835941.1|	BS_ydbJ	V	CELLULAR PROCESSES AND SIGNALING
gi|182683706|ref|YP_001835453.1|	SP0787	V	CELLULAR PROCESSES AND SIGNALING
gi|182683014|ref|YP_001834761.1|	SP0042	V	CELLULAR PROCESSES AND SIGNALING
gi|182683532|ref|YP_001835279.1|	SP0601	V	CELLULAR PROCESSES AND SIGNALING
gi|182683531|ref|YP_001835278.1|	SP0600	V	CELLULAR PROCESSES AND SIGNALING
gi|182684883|ref|YP_001836630.1|	SP1939	V	CELLULAR PROCESSES AND SIGNALING
gi|182683422|ref|YP_001835169.1|	BMEII0258	V	CELLULAR PROCESSES AND SIGNALING
gi|182684022|ref|YP_001835769.1|	SP1251	V	CELLULAR PROCESSES AND SIGNALING
gi|182685002|ref|YP_001836749.1|	SPy0045	V	CELLULAR PROCESSES AND SIGNALING
gi|182684939|ref|YP_001836686.1|	SP2003	V	CELLULAR PROCESSES AND SIGNALING
gi|182683838|ref|YP_001835585.1|	lin2914	V	CELLULAR PROCESSES AND SIGNALING
gi|182683805|ref|YP_001835552.1|	SP0886	V	CELLULAR PROCESSES AND SIGNALING
gi|182683464|ref|YP_001835211.1|	SP0522	V	CELLULAR PROCESSES AND SIGNALING
gi|182685012|ref|YP_001836759.1|	SP2075	V	CELLULAR PROCESSES AND SIGNALING
gi|182684316|ref|YP_001836063.1|	SP1357	V	CELLULAR PROCESSES AND SIGNALING
gi|182683564|ref|YP_001835311.1|	PAB2068	V	CELLULAR PROCESSES AND SIGNALING
gi|182683549|ref|YP_001835296.1|	SP0619	T	CELLULAR PROCESSES AND SIGNALING
gi|182683550|ref|YP_001835297.1|	SP0619	T	CELLULAR PROCESSES AND SIGNALING
gi|182683718|ref|YP_001835465.1|	SP0799	T	CELLULAR PROCESSES AND SIGNALING
gi|182684069|ref|YP_001835816.1|	SP1201	T	CELLULAR PROCESSES AND SIGNALING
gi|182684046|ref|YP_001835793.1|	SP1226	T	CELLULAR PROCESSES AND SIGNALING
gi|182683588|ref|YP_001835335.1|	SP0662	T	CELLULAR PROCESSES AND SIGNALING
gi|182685018|ref|YP_001836765.1|	SMb20357	T	CELLULAR PROCESSES AND SIGNALING
gi|182683215|ref|YP_001834962.1|	MK1213	T	CELLULAR PROCESSES AND SIGNALING
gi|182683469|ref|YP_001835216.1|	SP0527	T	CELLULAR PROCESSES AND SIGNALING
gi|182683779|ref|YP_001835526.1|	L63900	T	CELLULAR PROCESSES AND SIGNALING
gi|182685172|ref|YP_001836919.1|	SP2236	T	CELLULAR PROCESSES AND SIGNALING
gi|182684963|ref|YP_001836710.1|	SP2028	T	CELLULAR PROCESSES AND SIGNALING
gi|182683052|ref|YP_001834799.1|	SP0084	T	CELLULAR PROCESSES AND SIGNALING
gi|182683351|ref|YP_001835098.1|	SP0386	T	CELLULAR PROCESSES AND SIGNALING
gi|182684932|ref|YP_001836679.1|	L84477	T	CELLULAR PROCESSES AND SIGNALING
gi|182684676|ref|YP_001836423.1|	SP1733	T	CELLULAR PROCESSES AND SIGNALING
gi|182684581|ref|YP_001836328.1|	SP1637	T	CELLULAR PROCESSES AND SIGNALING
gi|182683313|ref|YP_001835060.1|	SPy1642	T	CELLULAR PROCESSES AND SIGNALING
gi|182684937|ref|YP_001836684.1|	SP2001	T	CELLULAR PROCESSES AND SIGNALING
gi|182683892|ref|YP_001835639.1|	SP0948	T	CELLULAR PROCESSES AND SIGNALING
gi|182684371|ref|YP_001836118.1|	SP1413	T	CELLULAR PROCESSES AND SIGNALING
gi|182684577|ref|YP_001836324.1|	SP1632	T	CELLULAR PROCESSES AND SIGNALING
gi|182683535|ref|YP_001835282.1|	SP0604	T	CELLULAR PROCESSES AND SIGNALING
gi|182685019|ref|YP_001836766.1|	SP2083	T	CELLULAR PROCESSES AND SIGNALING
gi|182685130|ref|YP_001836877.1|	SP2192	T	CELLULAR PROCESSES AND SIGNALING
gi|182684902|ref|YP_001836649.1|	SP1967	T	CELLULAR PROCESSES AND SIGNALING
gi|182683873|ref|YP_001835620.1|	SP0928	MU	CELLULAR PROCESSES AND SIGNALING
gi|182684987|ref|YP_001836734.1|	SP2050	NU	CELLULAR PROCESSES AND SIGNALING
gi|182684990|ref|YP_001836737.1|	SPy0101	NU	CELLULAR PROCESSES AND SIGNALING
gi|182684989|ref|YP_001836736.1|	L0314	NU	CELLULAR PROCESSES AND SIGNALING
gi|182684908|ref|YP_001836655.1|	SP1973	J	INFORMATION STORAGE AND PROCESSING
gi|182685074|ref|YP_001836821.1|	SP2135	J	INFORMATION STORAGE AND PROCESSING
gi|182684146|ref|YP_001835893.1|	MT2518	J	INFORMATION STORAGE AND PROCESSING
gi|182684374|ref|YP_001836121.1|	FN1330	J	INFORMATION STORAGE AND PROCESSING
gi|182683261|ref|YP_001835008.1|	aq_554	J	INFORMATION STORAGE AND PROCESSING
gi|182683053|ref|YP_001834800.1|	SAS052	J	INFORMATION STORAGE AND PROCESSING
gi|182683970|ref|YP_001835717.1|	SSO0664	J	INFORMATION STORAGE AND PROCESSING
gi|182684360|ref|YP_001836107.1|	SP1402_1	J	INFORMATION STORAGE AND PROCESSING
gi|182683632|ref|YP_001835379.1|	SPy0595	J	INFORMATION STORAGE AND PROCESSING
gi|182683607|ref|YP_001835354.1|	SP0680	J	INFORMATION STORAGE AND PROCESSING
gi|182684730|ref|YP_001836477.1|	SP1782	J	INFORMATION STORAGE AND PROCESSING
gi|182685141|ref|YP_001836888.1|	SPy2183	J	INFORMATION STORAGE AND PROCESSING
gi|182683200|ref|YP_001834947.1|	L0403	J	INFORMATION STORAGE AND PROCESSING
gi|182685035|ref|YP_001836782.1|	Cgl1373	J	INFORMATION STORAGE AND PROCESSING
gi|182683236|ref|YP_001834983.1|	SP0255	J	INFORMATION STORAGE AND PROCESSING
gi|182684522|ref|YP_001836269.1|	DR2512	J	INFORMATION STORAGE AND PROCESSING
gi|182684947|ref|YP_001836694.1|	SP2011	J	INFORMATION STORAGE AND PROCESSING
gi|182684678|ref|YP_001836425.1|	SA1059	J	INFORMATION STORAGE AND PROCESSING
gi|182683753|ref|YP_001835500.1|	SP0841	J	INFORMATION STORAGE AND PROCESSING
gi|182684230|ref|YP_001835977.1|	BH2478	J	INFORMATION STORAGE AND PROCESSING
gi|182684376|ref|YP_001836123.1|	SP1419	J	INFORMATION STORAGE AND PROCESSING
gi|182683561|ref|YP_001835308.1|	SA0495	J	INFORMATION STORAGE AND PROCESSING
gi|182683253|ref|YP_001835000.1|	SPy0272	J	INFORMATION STORAGE AND PROCESSING
gi|182683212|ref|YP_001834959.1|	aq_073	J	INFORMATION STORAGE AND PROCESSING
gi|182684144|ref|YP_001835891.1|	BH3009	J	INFORMATION STORAGE AND PROCESSING
gi|182683202|ref|YP_001834949.1|	L0385	J	INFORMATION STORAGE AND PROCESSING
gi|182684576|ref|YP_001836323.1|	lin1594	J	INFORMATION STORAGE AND PROCESSING
gi|182684433|ref|YP_001836180.1|	SP1474	J	INFORMATION STORAGE AND PROCESSING
gi|182684548|ref|YP_001836295.1|	SPy1901	J	INFORMATION STORAGE AND PROCESSING
gi|182683278|ref|YP_001835025.1|	sll1821	J	INFORMATION STORAGE AND PROCESSING
gi|182683977|ref|YP_001835724.1|	SP1029	J	INFORMATION STORAGE AND PROCESSING
gi|182683091|ref|YP_001834838.1|	YPO1638	J	INFORMATION STORAGE AND PROCESSING
gi|182683190|ref|YP_001834937.1|	L0419	J	INFORMATION STORAGE AND PROCESSING
gi|182684692|ref|YP_001836439.1|	SP1748	J	INFORMATION STORAGE AND PROCESSING
gi|182685127|ref|YP_001836874.1|	SPy0122	J	INFORMATION STORAGE AND PROCESSING
gi|182684929|ref|YP_001836676.1|	SPy0250	J	INFORMATION STORAGE AND PROCESSING
gi|182683675|ref|YP_001835422.1|	SPy0643	J	INFORMATION STORAGE AND PROCESSING
gi|182683194|ref|YP_001834941.1|	L0380	J	INFORMATION STORAGE AND PROCESSING
gi|182683235|ref|YP_001834982.1|	CAC0646	J	INFORMATION STORAGE AND PROCESSING
gi|182684495|ref|YP_001836242.1|	SPy1829	J	INFORMATION STORAGE AND PROCESSING
gi|182684587|ref|YP_001836334.1|	HI0670	J	INFORMATION STORAGE AND PROCESSING
gi|182683400|ref|YP_001835147.1|	SA1715	J	INFORMATION STORAGE AND PROCESSING
gi|182684035|ref|YP_001835782.1|	SP1237	J	INFORMATION STORAGE AND PROCESSING
gi|182683499|ref|YP_001835246.1|	SP0566	J	INFORMATION STORAGE AND PROCESSING
gi|182683189|ref|YP_001834936.1|	CT527	J	INFORMATION STORAGE AND PROCESSING
gi|182683707|ref|YP_001835454.1|	MYPU_0930	J	INFORMATION STORAGE AND PROCESSING
gi|182683206|ref|YP_001834953.1|	RC0988	J	INFORMATION STORAGE AND PROCESSING
gi|182683776|ref|YP_001835523.1|	SP0862	J	INFORMATION STORAGE AND PROCESSING
gi|182684995|ref|YP_001836742.1|	SPy0203	J	INFORMATION STORAGE AND PROCESSING
gi|182685058|ref|YP_001836805.1|	aq_122	J	INFORMATION STORAGE AND PROCESSING
gi|182684066|ref|YP_001835813.1|	SPy1497	J	INFORMATION STORAGE AND PROCESSING
gi|182683406|ref|YP_001835153.1|	SPy1888	J	INFORMATION STORAGE AND PROCESSING
gi|182683402|ref|YP_001835149.1|	SPy1772	J	INFORMATION STORAGE AND PROCESSING
gi|182685006|ref|YP_001836753.1|	aq_1221	J	INFORMATION STORAGE AND PROCESSING
gi|182684762|ref|YP_001836509.1|	SP1807	J	INFORMATION STORAGE AND PROCESSING
gi|182683874|ref|YP_001835621.1|	SP0929	J	INFORMATION STORAGE AND PROCESSING
gi|182683210|ref|YP_001834957.1|	BMEI1671	J	INFORMATION STORAGE AND PROCESSING
gi|182683211|ref|YP_001834958.1|	XF1173	J	INFORMATION STORAGE AND PROCESSING
gi|182683696|ref|YP_001835443.1|	SPy0847	J	INFORMATION STORAGE AND PROCESSING
gi|182684414|ref|YP_001836161.1|	SP1457	J	INFORMATION STORAGE AND PROCESSING
gi|182683188|ref|YP_001834935.1|	L0401	J	INFORMATION STORAGE AND PROCESSING
gi|182683254|ref|YP_001835001.1|	UU523	J	INFORMATION STORAGE AND PROCESSING
gi|182683187|ref|YP_001834934.1|	ML1864	J	INFORMATION STORAGE AND PROCESSING
gi|182683968|ref|YP_001835715.1|	SPy1141	J	INFORMATION STORAGE AND PROCESSING
gi|182684493|ref|YP_001836240.1|	DR1754	J	INFORMATION STORAGE AND PROCESSING
gi|182683697|ref|YP_001835444.1|	SP0779	J	INFORMATION STORAGE AND PROCESSING
gi|182683191|ref|YP_001834938.1|	RC1003	J	INFORMATION STORAGE AND PROCESSING
gi|182684506|ref|YP_001836253.1|	SP1549	J	INFORMATION STORAGE AND PROCESSING
gi|182684978|ref|YP_001836725.1|	SP2042	J	INFORMATION STORAGE AND PROCESSING
gi|182683501|ref|YP_001835248.1|	MPN480	J	INFORMATION STORAGE AND PROCESSING
gi|182683899|ref|YP_001835646.1|	SP0953	J	INFORMATION STORAGE AND PROCESSING
gi|182684444|ref|YP_001836191.1|	SPBC9B6.04c	J	INFORMATION STORAGE AND PROCESSING
gi|182684677|ref|YP_001836424.1|	SP1734	J	INFORMATION STORAGE AND PROCESSING
gi|182683562|ref|YP_001835309.1|	CC0640	J	INFORMATION STORAGE AND PROCESSING
gi|182683488|ref|YP_001835235.1|	SP0555	J	INFORMATION STORAGE AND PROCESSING
gi|182683907|ref|YP_001835654.1|	SA1502	J	INFORMATION STORAGE AND PROCESSING
gi|182683195|ref|YP_001834942.1|	BU517	J	INFORMATION STORAGE AND PROCESSING
gi|182683437|ref|YP_001835184.1|	SP0486	J	INFORMATION STORAGE AND PROCESSING
gi|182683279|ref|YP_001835026.1|	L0386	J	INFORMATION STORAGE AND PROCESSING
gi|182685151|ref|YP_001836898.1|	BMEI0823	J	INFORMATION STORAGE AND PROCESSING
gi|182684571|ref|YP_001836318.1|	lin1367	J	INFORMATION STORAGE AND PROCESSING
gi|182683196|ref|YP_001834943.1|	SPy0059	J	INFORMATION STORAGE AND PROCESSING
gi|182684164|ref|YP_001835911.1|	lin1821	J	INFORMATION STORAGE AND PROCESSING
gi|182684372|ref|YP_001836119.1|	L0398	J	INFORMATION STORAGE AND PROCESSING
gi|182684434|ref|YP_001836181.1|	SP1475	J	INFORMATION STORAGE AND PROCESSING
gi|182683204|ref|YP_001834951.1|	Cgl0526	J	INFORMATION STORAGE AND PROCESSING
gi|182685165|ref|YP_001836912.1|	SPy2207	J	INFORMATION STORAGE AND PROCESSING
gi|182684314|ref|YP_001836061.1|	SPy1072	J	INFORMATION STORAGE AND PROCESSING
gi|182684919|ref|YP_001836666.1|	SPy0262	J	INFORMATION STORAGE AND PROCESSING
gi|182683489|ref|YP_001835236.1|	SPy1721	J	INFORMATION STORAGE AND PROCESSING
gi|182683193|ref|YP_001834940.1|	SPy0055	J	INFORMATION STORAGE AND PROCESSING
gi|182683399|ref|YP_001835146.1|	SPy1821	J	INFORMATION STORAGE AND PROCESSING
gi|182682974|ref|YP_001834721.1|	Cgl1003	J	INFORMATION STORAGE AND PROCESSING
gi|182684497|ref|YP_001836244.1|	BH4050	J	INFORMATION STORAGE AND PROCESSING
gi|182684601|ref|YP_001836348.1|	MPN520	J	INFORMATION STORAGE AND PROCESSING
gi|182683750|ref|YP_001835497.1|	PM1659	J	INFORMATION STORAGE AND PROCESSING
gi|182684848|ref|YP_001836595.1|	BS_ygaC	J	INFORMATION STORAGE AND PROCESSING
gi|182683403|ref|YP_001835150.1|	Cj0493	J	INFORMATION STORAGE AND PROCESSING
gi|182683598|ref|YP_001835345.1|	RC0656	J	INFORMATION STORAGE AND PROCESSING
gi|182684166|ref|YP_001835913.1|	SPy1356	J	INFORMATION STORAGE AND PROCESSING
gi|182683490|ref|YP_001835237.1|	SP0557	J	INFORMATION STORAGE AND PROCESSING
gi|182683889|ref|YP_001835636.1|	SPy0463	J	INFORMATION STORAGE AND PROCESSING
gi|182683401|ref|YP_001835148.1|	SPy1771	J	INFORMATION STORAGE AND PROCESSING
gi|182684817|ref|YP_001836564.1|	SP1874	J	INFORMATION STORAGE AND PROCESSING
gi|182683905|ref|YP_001835652.1|	SP0959	J	INFORMATION STORAGE AND PROCESSING
gi|182684150|ref|YP_001835897.1|	SP1099	J	INFORMATION STORAGE AND PROCESSING
gi|182684498|ref|YP_001836245.1|	L0345	J	INFORMATION STORAGE AND PROCESSING
gi|182683192|ref|YP_001834939.1|	XF1156	J	INFORMATION STORAGE AND PROCESSING
gi|182682975|ref|YP_001834722.1|	L0365	J	INFORMATION STORAGE AND PROCESSING
gi|182683693|ref|YP_001835440.1|	ML1618	J	INFORMATION STORAGE AND PROCESSING
gi|182684236|ref|YP_001835983.1|	FN0482	J	INFORMATION STORAGE AND PROCESSING
gi|182683214|ref|YP_001834961.1|	BH0163	J	INFORMATION STORAGE AND PROCESSING
gi|182683526|ref|YP_001835273.1|	SPy1941	J	INFORMATION STORAGE AND PROCESSING
gi|182685143|ref|YP_001836890.1|	SPy1613	J	INFORMATION STORAGE AND PROCESSING
gi|182683906|ref|YP_001835653.1|	L0430	J	INFORMATION STORAGE AND PROCESSING
gi|182683199|ref|YP_001834946.1|	SPy0062	J	INFORMATION STORAGE AND PROCESSING
gi|182682977|ref|YP_001834724.1|	CAC3210	J	INFORMATION STORAGE AND PROCESSING
gi|182683205|ref|YP_001834952.1|	SPy0069	J	INFORMATION STORAGE AND PROCESSING
gi|182683969|ref|YP_001835716.1|	SP1021	J	INFORMATION STORAGE AND PROCESSING
gi|182683203|ref|YP_001834950.1|	FN1629	J	INFORMATION STORAGE AND PROCESSING
gi|182683201|ref|YP_001834948.1|	SP0222	J	INFORMATION STORAGE AND PROCESSING
gi|182684342|ref|YP_001836089.1|	L0343	J	INFORMATION STORAGE AND PROCESSING
gi|182683380|ref|YP_001835127.1|	L150515	J	INFORMATION STORAGE AND PROCESSING
gi|182684145|ref|YP_001835892.1|	L90693	J	INFORMATION STORAGE AND PROCESSING
gi|182684059|ref|YP_001835806.1|	alr1543	J	INFORMATION STORAGE AND PROCESSING
gi|182683198|ref|YP_001834945.1|	SP0219	J	INFORMATION STORAGE AND PROCESSING
gi|182683252|ref|YP_001834999.1|	Cgl0486	J	INFORMATION STORAGE AND PROCESSING
gi|182683515|ref|YP_001835262.1|	SPy0768	J	INFORMATION STORAGE AND PROCESSING
gi|182683244|ref|YP_001834991.1|	RC0528	J	INFORMATION STORAGE AND PROCESSING
gi|182685049|ref|YP_001836796.1|	ML0501	J	INFORMATION STORAGE AND PROCESSING
gi|182685015|ref|YP_001836762.1|	CAC1041	J	INFORMATION STORAGE AND PROCESSING
gi|182683887|ref|YP_001835634.1|	SP0943	J	INFORMATION STORAGE AND PROCESSING
gi|182683207|ref|YP_001834954.1|	MYPU_5690	J	INFORMATION STORAGE AND PROCESSING
gi|182685073|ref|YP_001836820.1|	SP2134	J	INFORMATION STORAGE AND PROCESSING
gi|182683523|ref|YP_001835270.1|	SPy1946	J	INFORMATION STORAGE AND PROCESSING
gi|182684511|ref|YP_001836258.1|	L0324	J	INFORMATION STORAGE AND PROCESSING
gi|182683197|ref|YP_001834944.1|	UU240	J	INFORMATION STORAGE AND PROCESSING
gi|182684413|ref|YP_001836160.1|	SP1456	J	INFORMATION STORAGE AND PROCESSING
gi|182685150|ref|YP_001836897.1|	STM0217	J	INFORMATION STORAGE AND PROCESSING
gi|182683092|ref|YP_001834839.1|	SP0119	LR	INFORMATION STORAGE AND PROCESSING
gi|182683933|ref|YP_001835680.1|	SP0989	LR	INFORMATION STORAGE AND PROCESSING
gi|182683660|ref|YP_001835407.1|	SP0740	LR	INFORMATION STORAGE AND PROCESSING
gi|182684037|ref|YP_001835784.1|	SP0740	LR	INFORMATION STORAGE AND PROCESSING
gi|182683713|ref|YP_001835460.1|	SP0794	LR	INFORMATION STORAGE AND PROCESSING
gi|182684099|ref|YP_001835846.1|	SP1168	LR	INFORMATION STORAGE AND PROCESSING
gi|182683730|ref|YP_001835477.1|	L99869	LR	INFORMATION STORAGE AND PROCESSING
gi|182684734|ref|YP_001836481.1|	SP1783	LR	INFORMATION STORAGE AND PROCESSING
gi|182684675|ref|YP_001836422.1|	SP1732_1	RTKL	INFORMATION STORAGE AND PROCESSING
gi|182684478|ref|YP_001836225.1|	SP1523	KL	INFORMATION STORAGE AND PROCESSING
gi|182684421|ref|YP_001836168.1|	SP1464	KR	INFORMATION STORAGE AND PROCESSING
gi|182683237|ref|YP_001834984.1|	SP0256	KR	INFORMATION STORAGE AND PROCESSING
gi|182684474|ref|YP_001836221.1|	SP1519	KR	INFORMATION STORAGE AND PROCESSING
gi|182684887|ref|YP_001836634.1|	SP1943	KR	INFORMATION STORAGE AND PROCESSING
gi|182684470|ref|YP_001836217.1|	SP1516	KR	INFORMATION STORAGE AND PROCESSING
gi|182683971|ref|YP_001835718.1|	SP1023	KR	INFORMATION STORAGE AND PROCESSING
gi|182684036|ref|YP_001835783.1|	SP1236	KR	INFORMATION STORAGE AND PROCESSING
gi|182684475|ref|YP_001836222.1|	SP1520	KR	INFORMATION STORAGE AND PROCESSING
gi|182683516|ref|YP_001835263.1|	SP0580	KR	INFORMATION STORAGE AND PROCESSING
gi|182684352|ref|YP_001836099.1|	SP1393	KE	INFORMATION STORAGE AND PROCESSING
gi|182684639|ref|YP_001836386.1|	L0262	LK	INFORMATION STORAGE AND PROCESSING
gi|182682976|ref|YP_001834723.1|	SP0006	LK	INFORMATION STORAGE AND PROCESSING
gi|182684200|ref|YP_001835947.1|	SP1266	LU	INFORMATION STORAGE AND PROCESSING
gi|182684079|ref|YP_001835826.1|	SP1187	K	INFORMATION STORAGE AND PROCESSING
gi|182685046|ref|YP_001836793.1|	SP2112	K	INFORMATION STORAGE AND PROCESSING
gi|182683487|ref|YP_001835234.1|	SP0554	K	INFORMATION STORAGE AND PROCESSING
gi|182684798|ref|YP_001836545.1|	BS_lacR	K	INFORMATION STORAGE AND PROCESSING
gi|182683384|ref|YP_001835131.1|	SP0416	K	INFORMATION STORAGE AND PROCESSING
gi|182684177|ref|YP_001835924.1|	SP1073	K	INFORMATION STORAGE AND PROCESSING
gi|182685133|ref|YP_001836880.1|	SP2195	K	INFORMATION STORAGE AND PROCESSING
gi|182685176|ref|YP_001836923.1|	SP2240	K	INFORMATION STORAGE AND PROCESSING
gi|182683458|ref|YP_001835205.1|	UU421	K	INFORMATION STORAGE AND PROCESSING
gi|182684404|ref|YP_001836151.1|	lin0764	K	INFORMATION STORAGE AND PROCESSING
gi|182683520|ref|YP_001835267.1|	SP1144	K	INFORMATION STORAGE AND PROCESSING
gi|182684025|ref|YP_001835772.1|	SP1248	K	INFORMATION STORAGE AND PROCESSING
gi|182684328|ref|YP_001836075.1|	SP1368	K	INFORMATION STORAGE AND PROCESSING
gi|182684472|ref|YP_001836219.1|	AGc3965	K	INFORMATION STORAGE AND PROCESSING
gi|182684935|ref|YP_001836682.1|	AGpA13	K	INFORMATION STORAGE AND PROCESSING
gi|182685110|ref|YP_001836857.1|	SP2172	K	INFORMATION STORAGE AND PROCESSING
gi|182685170|ref|YP_001836917.1|	L103086	K	INFORMATION STORAGE AND PROCESSING
gi|182684897|ref|YP_001836644.1|	BH0126	K	INFORMATION STORAGE AND PROCESSING
gi|182683486|ref|YP_001835233.1|	TM1777	K	INFORMATION STORAGE AND PROCESSING
gi|182683641|ref|YP_001835388.1|	SP0722	K	INFORMATION STORAGE AND PROCESSING
gi|182684537|ref|YP_001836284.1|	SPy1777	K	INFORMATION STORAGE AND PROCESSING
gi|182684802|ref|YP_001836549.1|	SP1858	K	INFORMATION STORAGE AND PROCESSING
gi|182684067|ref|YP_001835814.1|	SP1203	K	INFORMATION STORAGE AND PROCESSING
gi|182684582|ref|YP_001836329.1|	SPy0450	K	INFORMATION STORAGE AND PROCESSING
gi|182684886|ref|YP_001836633.1|	SP1942	K	INFORMATION STORAGE AND PROCESSING
gi|182683213|ref|YP_001834960.1|	SP0236	K	INFORMATION STORAGE AND PROCESSING
gi|182684895|ref|YP_001836642.1|	BS_rpoC	K	INFORMATION STORAGE AND PROCESSING
gi|182683839|ref|YP_001835586.1|	SP0893	K	INFORMATION STORAGE AND PROCESSING
gi|182683646|ref|YP_001835393.1|	L45109	K	INFORMATION STORAGE AND PROCESSING
gi|182685026|ref|YP_001836773.1|	SP2090	K	INFORMATION STORAGE AND PROCESSING
gi|182684580|ref|YP_001836327.1|	SP1636	K	INFORMATION STORAGE AND PROCESSING
gi|182684681|ref|YP_001836428.1|	L149295	K	INFORMATION STORAGE AND PROCESSING
gi|182683113|ref|YP_001834860.1|	SP0141	K	INFORMATION STORAGE AND PROCESSING
gi|182683604|ref|YP_001835350.1|	SP0676	K	INFORMATION STORAGE AND PROCESSING
gi|182684656|ref|YP_001836403.1|	SP1714	K	INFORMATION STORAGE AND PROCESSING
gi|182684943|ref|YP_001836690.1|	L157316	K	INFORMATION STORAGE AND PROCESSING
gi|182683065|ref|YP_001834812.1|	SPy2172	K	INFORMATION STORAGE AND PROCESSING
gi|182684165|ref|YP_001835912.1|	SP1083	K	INFORMATION STORAGE AND PROCESSING
gi|182684844|ref|YP_001836591.1|	SPy1362_1	K	INFORMATION STORAGE AND PROCESSING
gi|182684800|ref|YP_001836547.1|	mll5312	K	INFORMATION STORAGE AND PROCESSING
gi|182684667|ref|YP_001836414.1|	RSc2860	K	INFORMATION STORAGE AND PROCESSING
gi|182683912|ref|YP_001835659.1|	L162597	K	INFORMATION STORAGE AND PROCESSING
gi|182683228|ref|YP_001834975.1|	SP0247	K	INFORMATION STORAGE AND PROCESSING
gi|182683304|ref|YP_001835051.1|	SPy0627	K	INFORMATION STORAGE AND PROCESSING
gi|182684924|ref|YP_001836671.1|	SP1989	K	INFORMATION STORAGE AND PROCESSING
gi|182683306|ref|YP_001835053.1|	SP0333	K	INFORMATION STORAGE AND PROCESSING
gi|182685014|ref|YP_001836761.1|	SP2077	K	INFORMATION STORAGE AND PROCESSING
gi|182684956|ref|YP_001836703.1|	BH0873	K	INFORMATION STORAGE AND PROCESSING
gi|182683442|ref|YP_001835189.1|	SP0493	K	INFORMATION STORAGE AND PROCESSING
gi|182683634|ref|YP_001835381.1|	SP0716	K	INFORMATION STORAGE AND PROCESSING
gi|182685055|ref|YP_001836802.1|	SP2119	K	INFORMATION STORAGE AND PROCESSING
gi|182684774|ref|YP_001836521.1|	SP1821	K	INFORMATION STORAGE AND PROCESSING
gi|182683708|ref|YP_001835455.1|	L128255	K	INFORMATION STORAGE AND PROCESSING
gi|182683030|ref|YP_001834777.1|	SP0058	K	INFORMATION STORAGE AND PROCESSING
gi|182684807|ref|YP_001836554.1|	SP1863	K	INFORMATION STORAGE AND PROCESSING
gi|182684616|ref|YP_001836363.1|	SP1674	K	INFORMATION STORAGE AND PROCESSING
gi|182683855|ref|YP_001835602.1|	lin0897	K	INFORMATION STORAGE AND PROCESSING
gi|182684890|ref|YP_001836637.1|	SP1946	K	INFORMATION STORAGE AND PROCESSING
gi|182684136|ref|YP_001835883.1|	SP1115	K	INFORMATION STORAGE AND PROCESSING
gi|182684135|ref|YP_001835882.1|	SP1115	K	INFORMATION STORAGE AND PROCESSING
gi|182684655|ref|YP_001836402.1|	L157023	K	INFORMATION STORAGE AND PROCESSING
gi|182683397|ref|YP_001835144.1|	SP0433	K	INFORMATION STORAGE AND PROCESSING
gi|182683663|ref|YP_001835410.1|	SP0743	K	INFORMATION STORAGE AND PROCESSING
gi|182684843|ref|YP_001836590.1|	SP1899	K	INFORMATION STORAGE AND PROCESSING
gi|182683512|ref|YP_001835259.1|	SP0576	K	INFORMATION STORAGE AND PROCESSING
gi|182683872|ref|YP_001835619.1|	CAC2394	K	INFORMATION STORAGE AND PROCESSING
gi|182683920|ref|YP_001835667.1|	SP0975	K	INFORMATION STORAGE AND PROCESSING
gi|182685070|ref|YP_001836817.1|	SP2131_1	K	INFORMATION STORAGE AND PROCESSING
gi|182684746|ref|YP_001836493.1|	L0143	K	INFORMATION STORAGE AND PROCESSING
gi|182684896|ref|YP_001836643.1|	sll1787	K	INFORMATION STORAGE AND PROCESSING
gi|182684967|ref|YP_001836714.1|	SPy0181	K	INFORMATION STORAGE AND PROCESSING
gi|182683449|ref|YP_001835196.1|	SP0501	K	INFORMATION STORAGE AND PROCESSING
gi|182684818|ref|YP_001836565.1|	SP1875	K	INFORMATION STORAGE AND PROCESSING
gi|182683681|ref|YP_001835428.1|	CAC0784	LKJ	INFORMATION STORAGE AND PROCESSING
gi|182684440|ref|YP_001836187.1|	SP1483	LKJ	INFORMATION STORAGE AND PROCESSING
gi|182684538|ref|YP_001836285.1|	XF0192	LKJ	INFORMATION STORAGE AND PROCESSING
gi|182684213|ref|YP_001835960.1|	SP1279	L	INFORMATION STORAGE AND PROCESSING
gi|182684401|ref|YP_001836148.1|	SPy0133	L	INFORMATION STORAGE AND PROCESSING
gi|182685149|ref|YP_001836896.1|	SPy0133	L	INFORMATION STORAGE AND PROCESSING
gi|182683841|ref|YP_001835588.1|	SP0895	L	INFORMATION STORAGE AND PROCESSING
gi|182683937|ref|YP_001835684.1|	SP0993	L	INFORMATION STORAGE AND PROCESSING
gi|182683548|ref|YP_001835295.1|	lin0839	L	INFORMATION STORAGE AND PROCESSING
gi|182682972|ref|YP_001834719.1|	SPy0003	L	INFORMATION STORAGE AND PROCESSING
gi|182683728|ref|YP_001835475.1|	SP1442	L	INFORMATION STORAGE AND PROCESSING
gi|182684420|ref|YP_001836167.1|	SP1463	L	INFORMATION STORAGE AND PROCESSING
gi|182684094|ref|YP_001835841.1|	SP0538	L	INFORMATION STORAGE AND PROCESSING
gi|182683012|ref|YP_001834759.1|	SP0538	L	INFORMATION STORAGE AND PROCESSING
gi|182684178|ref|YP_001835925.1|	CAC1299	L	INFORMATION STORAGE AND PROCESSING
gi|182683375|ref|YP_001835122.1|	SP0406	L	INFORMATION STORAGE AND PROCESSING
gi|182683255|ref|YP_001835002.1|	SP0274	L	INFORMATION STORAGE AND PROCESSING
gi|182683725|ref|YP_001835472.1|	NMA0056	L	INFORMATION STORAGE AND PROCESSING
gi|182684853|ref|YP_001836600.1|	BS_ywpH	L	INFORMATION STORAGE AND PROCESSING
gi|182684496|ref|YP_001836243.1|	BS_ywpH	L	INFORMATION STORAGE AND PROCESSING
gi|182684926|ref|YP_001836673.1|	SP1991	L	INFORMATION STORAGE AND PROCESSING
gi|182684098|ref|YP_001835845.1|	SP1169	L	INFORMATION STORAGE AND PROCESSING
gi|182684544|ref|YP_001836291.1|	SP1485	L	INFORMATION STORAGE AND PROCESSING
gi|182683764|ref|YP_001835511.1|	SP1485	L	INFORMATION STORAGE AND PROCESSING
gi|182683927|ref|YP_001835674.1|	SPy1336	L	INFORMATION STORAGE AND PROCESSING
gi|182683158|ref|YP_001834905.1|	BB0211	L	INFORMATION STORAGE AND PROCESSING
gi|182684161|ref|YP_001835908.1|	SA1721	L	INFORMATION STORAGE AND PROCESSING
gi|182684925|ref|YP_001836672.1|	SP1990	L	INFORMATION STORAGE AND PROCESSING
gi|182683684|ref|YP_001835431.1|	SP0765	L	INFORMATION STORAGE AND PROCESSING
gi|182684531|ref|YP_001836278.1|	SP1575	L	INFORMATION STORAGE AND PROCESSING
gi|182683425|ref|YP_001835172.1|	L0305	L	INFORMATION STORAGE AND PROCESSING
gi|182683339|ref|YP_001835086.1|	SP0373	L	INFORMATION STORAGE AND PROCESSING
gi|182683164|ref|YP_001834912.1|	BH1453_1	L	INFORMATION STORAGE AND PROCESSING
gi|182684117|ref|YP_001835864.1|	SP0299	L	INFORMATION STORAGE AND PROCESSING
gi|182683939|ref|YP_001835686.1|	SP0299	L	INFORMATION STORAGE AND PROCESSING
gi|182684952|ref|YP_001836699.1|	SP0299	L	INFORMATION STORAGE AND PROCESSING
gi|182682984|ref|YP_001834731.1|	SP0299	L	INFORMATION STORAGE AND PROCESSING
gi|182683731|ref|YP_001835478.1|	SP0299	L	INFORMATION STORAGE AND PROCESSING
gi|182683420|ref|YP_001835167.1|	SP0455	L	INFORMATION STORAGE AND PROCESSING
gi|182683555|ref|YP_001835302.1|	SP0624	L	INFORMATION STORAGE AND PROCESSING
gi|182684653|ref|YP_001836400.1|	SP1711	L	INFORMATION STORAGE AND PROCESSING
gi|182684052|ref|YP_001835799.1|	NMA1599	L	INFORMATION STORAGE AND PROCESSING
gi|182683421|ref|YP_001835168.1|	SP0917	L	INFORMATION STORAGE AND PROCESSING
gi|182684063|ref|YP_001835810.1|	L0254	L	INFORMATION STORAGE AND PROCESSING
gi|182683163|ref|YP_001834910.1|	HP0883	L	INFORMATION STORAGE AND PROCESSING
gi|182684884|ref|YP_001836631.1|	SPy2116	L	INFORMATION STORAGE AND PROCESSING
gi|182683900|ref|YP_001835647.1|	SP0954	L	INFORMATION STORAGE AND PROCESSING
gi|182683766|ref|YP_001835513.1|	CAC1627	L	INFORMATION STORAGE AND PROCESSING
gi|182683171|ref|YP_001834918.1|	FN1103	L	INFORMATION STORAGE AND PROCESSING
gi|182684133|ref|YP_001835880.1|	SPy0751	L	INFORMATION STORAGE AND PROCESSING
gi|182683542|ref|YP_001835289.1|	L0259_1	L	INFORMATION STORAGE AND PROCESSING
gi|182684904|ref|YP_001836651.1|	SA0972	L	INFORMATION STORAGE AND PROCESSING
gi|182684679|ref|YP_001836426.1|	RC0800	L	INFORMATION STORAGE AND PROCESSING
gi|182685163|ref|YP_001836910.1|	SP2227	L	INFORMATION STORAGE AND PROCESSING
gi|182682997|ref|YP_001834744.1|	yi5B	L	INFORMATION STORAGE AND PROCESSING
gi|182684068|ref|YP_001835815.1|	RC0229	L	INFORMATION STORAGE AND PROCESSING
gi|182683574|ref|YP_001835321.1|	BH0682	L	INFORMATION STORAGE AND PROCESSING
gi|182683506|ref|YP_001835253.1|	FN0486	L	INFORMATION STORAGE AND PROCESSING
gi|182683002|ref|YP_001834749.1|	SP0032_1	L	INFORMATION STORAGE AND PROCESSING
gi|182684108|ref|YP_001835855.1|	L57903	L	INFORMATION STORAGE AND PROCESSING
gi|182683721|ref|YP_001835468.1|	SP0802_1	L	INFORMATION STORAGE AND PROCESSING
gi|182683256|ref|YP_001835003.1|	SP0275	L	INFORMATION STORAGE AND PROCESSING
gi|182684115|ref|YP_001835862.1|	SP1152	L	INFORMATION STORAGE AND PROCESSING
gi|182683940|ref|YP_001835687.1|	SP0016	L	INFORMATION STORAGE AND PROCESSING
gi|182684951|ref|YP_001836698.1|	SP0016	L	INFORMATION STORAGE AND PROCESSING
gi|182684614|ref|YP_001836361.1|	L0265	L	INFORMATION STORAGE AND PROCESSING
gi|182684010|ref|YP_001835757.1|	SP1263_1	L	INFORMATION STORAGE AND PROCESSING
gi|182682971|ref|YP_001834718.1|	SP0001	L	INFORMATION STORAGE AND PROCESSING
gi|182685145|ref|YP_001836892.1|	SP2208	L	INFORMATION STORAGE AND PROCESSING
gi|182684680|ref|YP_001836427.1|	SP1736	L	INFORMATION STORAGE AND PROCESSING
gi|182684981|ref|YP_001836728.1|	SP2045	L	INFORMATION STORAGE AND PROCESSING
gi|182684671|ref|YP_001836418.1|	SP2138	L	INFORMATION STORAGE AND PROCESSING
gi|182685078|ref|YP_001836825.1|	SP2138	L	INFORMATION STORAGE AND PROCESSING
gi|182683011|ref|YP_001834758.1|	SP2138	L	INFORMATION STORAGE AND PROCESSING
gi|182683475|ref|YP_001835222.1|	SP2138	L	INFORMATION STORAGE AND PROCESSING
gi|182684073|ref|YP_001835820.1|	SP2138	L	INFORMATION STORAGE AND PROCESSING
gi|182683885|ref|YP_001835632.1|	SP2138	L	INFORMATION STORAGE AND PROCESSING
gi|182685016|ref|YP_001836763.1|	SP2138	L	INFORMATION STORAGE AND PROCESSING
gi|182684162|ref|YP_001835909.1|	SP2138	L	INFORMATION STORAGE AND PROCESSING
gi|182683007|ref|YP_001834755.1|	SP0036	L	INFORMATION STORAGE AND PROCESSING
gi|182684491|ref|YP_001836238.1|	SP1535	L	INFORMATION STORAGE AND PROCESSING
gi|182683372|ref|YP_001835119.1|	SP0403	L	INFORMATION STORAGE AND PROCESSING
gi|182683916|ref|YP_001835663.1|	SP0970	L	INFORMATION STORAGE AND PROCESSING
gi|182684138|ref|YP_001835885.1|	SP1113	L	INFORMATION STORAGE AND PROCESSING
gi|182683769|ref|YP_001835516.1|	AGc2778	L	INFORMATION STORAGE AND PROCESSING
gi|182684044|ref|YP_001835791.1|	SPy1833	L	INFORMATION STORAGE AND PROCESSING
gi|182685140|ref|YP_001836887.1|	SP2203	L	INFORMATION STORAGE AND PROCESSING
gi|182684389|ref|YP_001836136.1|	SP1431	L	INFORMATION STORAGE AND PROCESSING
gi|182683880|ref|YP_001835627.1|	SP0936	L	INFORMATION STORAGE AND PROCESSING
gi|182683239|ref|YP_001834986.1|	SPy0038	L	INFORMATION STORAGE AND PROCESSING
gi|182684741|ref|YP_001836488.1|	L99272	L	INFORMATION STORAGE AND PROCESSING
gi|182683370|ref|YP_001835117.1|	SPy1844	L	INFORMATION STORAGE AND PROCESSING
gi|182684160|ref|YP_001835907.1|	SP1088	L	INFORMATION STORAGE AND PROCESSING
gi|182683360|ref|YP_001835107.1|	SPy0198	L	INFORMATION STORAGE AND PROCESSING
gi|182684654|ref|YP_001836401.1|	SP1712	L	INFORMATION STORAGE AND PROCESSING
gi|182683651|ref|YP_001835398.1|	SP0811	L	INFORMATION STORAGE AND PROCESSING
gi|182684441|ref|YP_001836188.1|	SP0811	L	INFORMATION STORAGE AND PROCESSING
gi|182684873|ref|YP_001836620.1|	SP0941	L	INFORMATION STORAGE AND PROCESSING
gi|182684788|ref|YP_001836535.1|	SP1845	L	INFORMATION STORAGE AND PROCESSING
gi|182684034|ref|YP_001835781.1|	SP1238	L	INFORMATION STORAGE AND PROCESSING
gi|182683990|ref|YP_001835737.1|	SP1040	L	INFORMATION STORAGE AND PROCESSING
gi|182684116|ref|YP_001835863.1|	SPy0776	L	INFORMATION STORAGE AND PROCESSING
gi|182684820|ref|YP_001836567.1|	SP1877	L	INFORMATION STORAGE AND PROCESSING
gi|182684700|ref|YP_001836447.1|	SP1262	L	INFORMATION STORAGE AND PROCESSING
gi|182684948|ref|YP_001836695.1|	SP1262	L	INFORMATION STORAGE AND PROCESSING
gi|182683424|ref|YP_001835171.1|	SP1262	L	INFORMATION STORAGE AND PROCESSING
gi|182682986|ref|YP_001834733.1|	SP1262	L	INFORMATION STORAGE AND PROCESSING
gi|182682987|ref|YP_001834734.1|	SP1262	L	INFORMATION STORAGE AND PROCESSING
gi|182683777|ref|YP_001835524.1|	SP1262	L	INFORMATION STORAGE AND PROCESSING
gi|182684119|ref|YP_001835866.1|	SP1262	L	INFORMATION STORAGE AND PROCESSING
gi|182684829|ref|YP_001836576.1|	SP1262	L	INFORMATION STORAGE AND PROCESSING
gi|182684830|ref|YP_001836577.1|	SP1262	L	INFORMATION STORAGE AND PROCESSING
gi|182684453|ref|YP_001836200.1|	SP1262	L	INFORMATION STORAGE AND PROCESSING
gi|182683423|ref|YP_001835170.1|	SP1262	L	INFORMATION STORAGE AND PROCESSING
gi|182684169|ref|YP_001835916.1|	SP1262	L	INFORMATION STORAGE AND PROCESSING
gi|182684086|ref|YP_001835833.1|	SP1262	L	INFORMATION STORAGE AND PROCESSING
gi|182683331|ref|YP_001835078.1|	SP1262	L	INFORMATION STORAGE AND PROCESSING
gi|182684110|ref|YP_001835857.1|	SP1156	L	INFORMATION STORAGE AND PROCESSING
gi|182684469|ref|YP_001836216.1|	SP0915	L	INFORMATION STORAGE AND PROCESSING
gi|182683519|ref|YP_001835266.1|	SP0915	L	INFORMATION STORAGE AND PROCESSING
gi|182683862|ref|YP_001835609.1|	SP0915	L	INFORMATION STORAGE AND PROCESSING
gi|182684008|ref|YP_001835755.1|	SP0915	L	INFORMATION STORAGE AND PROCESSING
gi|182684199|ref|YP_001835946.1|	SP0915	L	INFORMATION STORAGE AND PROCESSING
gi|182684064|ref|YP_001835811.1|	SP1206	L	INFORMATION STORAGE AND PROCESSING
gi|182683332|ref|YP_001835079.1|	SP0836	L	INFORMATION STORAGE AND PROCESSING
gi|182683103|ref|YP_001834850.1|	SP0836	L	INFORMATION STORAGE AND PROCESSING
gi|182684168|ref|YP_001835915.1|	SP0836	L	INFORMATION STORAGE AND PROCESSING
gi|182684085|ref|YP_001835832.1|	SP0836	L	INFORMATION STORAGE AND PROCESSING
gi|182683835|ref|YP_001835582.1|	SP0836	L	INFORMATION STORAGE AND PROCESSING
gi|182684850|ref|YP_001836597.1|	SP0836	L	INFORMATION STORAGE AND PROCESSING
gi|182683836|ref|YP_001835583.1|	SP0836	L	INFORMATION STORAGE AND PROCESSING
gi|182684118|ref|YP_001835865.1|	SP0836	L	INFORMATION STORAGE AND PROCESSING
gi|182683778|ref|YP_001835525.1|	SP0836	L	INFORMATION STORAGE AND PROCESSING
gi|182684583|ref|YP_001836330.1|	SP0836	L	INFORMATION STORAGE AND PROCESSING
gi|182684452|ref|YP_001836199.1|	SP0836	L	INFORMATION STORAGE AND PROCESSING
gi|182683780|ref|YP_001835527.1|	SP0865	L	INFORMATION STORAGE AND PROCESSING
gi|182684173|ref|YP_001835920.1|	SP1077	KT	INFORMATION STORAGE AND PROCESSING
gi|182683467|ref|YP_001835214.1|	SP0525	KT	INFORMATION STORAGE AND PROCESSING
gi|182684936|ref|YP_001836683.1|	TM0186	KT	INFORMATION STORAGE AND PROCESSING
gi|182683857|ref|YP_001835604.1|	SPy0583	KT	INFORMATION STORAGE AND PROCESSING
gi|182683468|ref|YP_001835215.1|	SP0526	KT	INFORMATION STORAGE AND PROCESSING
gi|182684860|ref|YP_001836607.1|	SP1915	KT	INFORMATION STORAGE AND PROCESSING
gi|182685171|ref|YP_001836918.1|	SP2235	KT	INFORMATION STORAGE AND PROCESSING
gi|182683157|ref|YP_001834904.1|	SP0161	KT	INFORMATION STORAGE AND PROCESSING
gi|182684049|ref|YP_001835796.1|	SP1223	JD	INFORMATION STORAGE AND PROCESSING
gi|182684516|ref|YP_001836263.1|	SP1560	S	POORLY CHARACTERIZED
gi|182683765|ref|YP_001835512.1|	aq_676	S	POORLY CHARACTERIZED
gi|182684501|ref|YP_001836248.1|	SP1545	S	POORLY CHARACTERIZED
gi|182684688|ref|YP_001836435.1|	SP1744	S	POORLY CHARACTERIZED
gi|182685085|ref|YP_001836831.1|	SP2144	S	POORLY CHARACTERIZED
gi|182682998|ref|YP_001834745.1|	SP0026	S	POORLY CHARACTERIZED
gi|182683930|ref|YP_001835677.1|	SPy2169	S	POORLY CHARACTERIZED
gi|182684057|ref|YP_001835804.1|	SP1213	S	POORLY CHARACTERIZED
gi|182683314|ref|YP_001835061.1|	SP0341	S	POORLY CHARACTERIZED
gi|182684121|ref|YP_001835868.1|	SP1127	S	POORLY CHARACTERIZED
gi|182684139|ref|YP_001835886.1|	SPy1493	S	POORLY CHARACTERIZED
gi|182684862|ref|YP_001836609.1|	SP1917	S	POORLY CHARACTERIZED
gi|182684362|ref|YP_001836109.1|	SP1404	S	POORLY CHARACTERIZED
gi|182683851|ref|YP_001835598.1|	SPy0575	S	POORLY CHARACTERIZED
gi|182684751|ref|YP_001836498.1|	SP1804	S	POORLY CHARACTERIZED
gi|182684867|ref|YP_001836614.1|	XF1906	S	POORLY CHARACTERIZED
gi|182683975|ref|YP_001835722.1|	SP1027	S	POORLY CHARACTERIZED
gi|182684674|ref|YP_001836421.1|	SP1731	S	POORLY CHARACTERIZED
gi|182684503|ref|YP_001836250.1|	SP1547	S	POORLY CHARACTERIZED
gi|182684147|ref|YP_001835894.1|	SP1104	S	POORLY CHARACTERIZED
gi|182684011|ref|YP_001835758.1|	SP1261	S	POORLY CHARACTERIZED
gi|182685137|ref|YP_001836884.1|	SP2199	S	POORLY CHARACTERIZED
gi|182683715|ref|YP_001835462.1|	SP0796	S	POORLY CHARACTERIZED
gi|182683177|ref|YP_001834924.1|	lin1536	S	POORLY CHARACTERIZED
gi|182683667|ref|YP_001835415.1|	SP0748	S	POORLY CHARACTERIZED
gi|182683589|ref|YP_001835336.1|	SP0663	S	POORLY CHARACTERIZED
gi|182684825|ref|YP_001836572.1|	SP1882	S	POORLY CHARACTERIZED
gi|182683733|ref|YP_001835480.1|	L191704	S	POORLY CHARACTERIZED
gi|182683527|ref|YP_001835274.1|	SP0592	S	POORLY CHARACTERIZED
gi|182684605|ref|YP_001836352.1|	SPy1516	S	POORLY CHARACTERIZED
gi|182683890|ref|YP_001835637.1|	SP0946	S	POORLY CHARACTERIZED
gi|182684140|ref|YP_001835887.1|	SP1111	S	POORLY CHARACTERIZED
gi|182684364|ref|YP_001836111.1|	SP1406	S	POORLY CHARACTERIZED
gi|182683005|ref|YP_001834752.1|	SP0034	S	POORLY CHARACTERIZED
gi|182685091|ref|YP_001836838.1|	SP2152	S	POORLY CHARACTERIZED
gi|182683407|ref|YP_001835154.1|	SP0442	S	POORLY CHARACTERIZED
gi|182685129|ref|YP_001836876.1|	SP2191	S	POORLY CHARACTERIZED
gi|182684779|ref|YP_001836526.1|	SP1827	S	POORLY CHARACTERIZED
gi|182683432|ref|YP_001835179.1|	SP0481	S	POORLY CHARACTERIZED
gi|182682973|ref|YP_001834720.1|	SP0003	S	POORLY CHARACTERIZED
gi|182685152|ref|YP_001836899.1|	SP2216_1	S	POORLY CHARACTERIZED
gi|182685146|ref|YP_001836893.1|	SP2209	S	POORLY CHARACTERIZED
gi|182684517|ref|YP_001836264.1|	L33187	S	POORLY CHARACTERIZED
gi|182683772|ref|YP_001835519.1|	SPy0508	S	POORLY CHARACTERIZED
gi|182683929|ref|YP_001835676.1|	SPy0599	S	POORLY CHARACTERIZED
gi|182683257|ref|YP_001835004.1|	HP0892	S	POORLY CHARACTERIZED
gi|182685167|ref|YP_001836914.1|	SP2231	S	POORLY CHARACTERIZED
gi|182684514|ref|YP_001836261.1|	SP1558	S	POORLY CHARACTERIZED
gi|182684432|ref|YP_001836179.1|	SPy1687	S	POORLY CHARACTERIZED
gi|182683175|ref|YP_001834922.1|	L141485	S	POORLY CHARACTERIZED
gi|182683803|ref|YP_001835550.1|	SP0884	S	POORLY CHARACTERIZED
gi|182684698|ref|YP_001836445.1|	SP1754	S	POORLY CHARACTERIZED
gi|182683448|ref|YP_001835195.1|	SP0500	S	POORLY CHARACTERIZED
gi|182684153|ref|YP_001835900.1|	SP1096	S	POORLY CHARACTERIZED
gi|182684606|ref|YP_001836353.1|	SP1664	S	POORLY CHARACTERIZED
gi|182685139|ref|YP_001836886.1|	SP2202	S	POORLY CHARACTERIZED
gi|182684546|ref|YP_001836293.1|	SP1597	S	POORLY CHARACTERIZED
gi|182683095|ref|YP_001834842.1|	SPy1875	S	POORLY CHARACTERIZED
gi|182684350|ref|YP_001836097.1|	SP1391	S	POORLY CHARACTERIZED
gi|182684752|ref|YP_001836499.1|	SP1805	S	POORLY CHARACTERIZED
gi|182684217|ref|YP_001835964.1|	SP1284	S	POORLY CHARACTERIZED
gi|182683350|ref|YP_001835097.1|	SP0385	S	POORLY CHARACTERIZED
gi|182683891|ref|YP_001835638.1|	SP0947	S	POORLY CHARACTERIZED
gi|182683700|ref|YP_001835447.1|	SP0782	S	POORLY CHARACTERIZED
gi|182684991|ref|YP_001836738.1|	SP2054	S	POORLY CHARACTERIZED
gi|182684673|ref|YP_001836420.1|	SP1730	S	POORLY CHARACTERIZED
gi|182684729|ref|YP_001836476.1|	SP1781	S	POORLY CHARACTERIZED
gi|182685045|ref|YP_001836792.1|	SP2111	S	POORLY CHARACTERIZED
gi|182683494|ref|YP_001835241.1|	SP0562	S	POORLY CHARACTERIZED
gi|182684962|ref|YP_001836709.1|	SP2027	S	POORLY CHARACTERIZED
gi|182684786|ref|YP_001836533.1|	FN0036	S	POORLY CHARACTERIZED
gi|182684561|ref|YP_001836308.1|	L84937	S	POORLY CHARACTERIZED
gi|182683642|ref|YP_001835389.1|	SP0723	S	POORLY CHARACTERIZED
gi|182684806|ref|YP_001836553.1|	SP1862	S	POORLY CHARACTERIZED
gi|182684343|ref|YP_001836090.1|	SP1384	S	POORLY CHARACTERIZED
gi|182684737|ref|YP_001836484.1|	SP1786	S	POORLY CHARACTERIZED
gi|182684152|ref|YP_001835899.1|	SPy1125	S	POORLY CHARACTERIZED
gi|182685159|ref|YP_001836906.1|	SP2223	S	POORLY CHARACTERIZED
gi|182683881|ref|YP_001835628.1|	SP0937	S	POORLY CHARACTERIZED
gi|182685048|ref|YP_001836795.1|	SP2113	S	POORLY CHARACTERIZED
gi|182684819|ref|YP_001836566.1|	SPy0366	S	POORLY CHARACTERIZED
gi|182684775|ref|YP_001836522.1|	SP1823	S	POORLY CHARACTERIZED
gi|182684662|ref|YP_001836409.1|	SP1720	S	POORLY CHARACTERIZED
gi|182685068|ref|YP_001836815.1|	SP2129	S	POORLY CHARACTERIZED
gi|182684922|ref|YP_001836669.1|	SP1988	S	POORLY CHARACTERIZED
gi|182683648|ref|YP_001835395.1|	SP0728	S	POORLY CHARACTERIZED
gi|182683647|ref|YP_001835394.1|	SP0728	S	POORLY CHARACTERIZED
gi|182684009|ref|YP_001835756.1|	SP1264	S	POORLY CHARACTERIZED
gi|182683433|ref|YP_001835180.1|	SP0482	S	POORLY CHARACTERIZED
gi|182683169|ref|YP_001834916.1|	SP0184	S	POORLY CHARACTERIZED
gi|182683381|ref|YP_001835128.1|	SPy1741	S	POORLY CHARACTERIZED
gi|182683961|ref|YP_001835708.1|	L2611	S	POORLY CHARACTERIZED
gi|182685162|ref|YP_001836909.1|	SP2226	S	POORLY CHARACTERIZED
gi|182685017|ref|YP_001836764.1|	SP2081	S	POORLY CHARACTERIZED
gi|182684604|ref|YP_001836351.1|	SP1662	S	POORLY CHARACTERIZED
gi|182684519|ref|YP_001836266.1|	SP1564	S	POORLY CHARACTERIZED
gi|182683603|ref|YP_001835351.1|	SPy1530	S	POORLY CHARACTERIZED
gi|182683662|ref|YP_001835409.1|	SP0742	S	POORLY CHARACTERIZED
gi|182684974|ref|YP_001836721.1|	SP2038	S	POORLY CHARACTERIZED
gi|182684148|ref|YP_001835895.1|	L122849	S	POORLY CHARACTERIZED
gi|182683960|ref|YP_001835707.1|	SP1011	S	POORLY CHARACTERIZED
gi|182683638|ref|YP_001835385.1|	SP0719	S	POORLY CHARACTERIZED
gi|182684915|ref|YP_001836662.1|	SP1981	S	POORLY CHARACTERIZED
gi|182684520|ref|YP_001836267.1|	alr2298	S	POORLY CHARACTERIZED
gi|182683686|ref|YP_001835433.1|	SP0767	S	POORLY CHARACTERIZED
gi|182683378|ref|YP_001835125.1|	NMA1203	S	POORLY CHARACTERIZED
gi|182683773|ref|YP_001835520.1|	SP0859	S	POORLY CHARACTERIZED
gi|182684221|ref|YP_001835968.1|	BS_ylxM	S	POORLY CHARACTERIZED
gi|182683240|ref|YP_001834987.1|	SP0260	S	POORLY CHARACTERIZED
gi|182684332|ref|YP_001836079.1|	SP1372	S	POORLY CHARACTERIZED
gi|182683438|ref|YP_001835185.1|	SPy0373	S	POORLY CHARACTERIZED
gi|182684513|ref|YP_001836260.1|	L4747	S	POORLY CHARACTERIZED
gi|182683064|ref|YP_001834811.1|	SP0099	S	POORLY CHARACTERIZED
gi|182683485|ref|YP_001835232.1|	SP0552	S	POORLY CHARACTERIZED
gi|182683336|ref|YP_001835084.1|	SPy1647	S	POORLY CHARACTERIZED
gi|182683583|ref|YP_001835330.1|	SP0657	S	POORLY CHARACTERIZED
gi|182683398|ref|YP_001835145.1|	SP0434	S	POORLY CHARACTERIZED
gi|182684040|ref|YP_001835787.1|	SP1232	S	POORLY CHARACTERIZED
gi|182684694|ref|YP_001836441.1|	SPy0305	R	POORLY CHARACTERIZED
gi|182684629|ref|YP_001836376.1|	PM1759	R	POORLY CHARACTERIZED
gi|182683374|ref|YP_001835121.1|	SPy1839	R	POORLY CHARACTERIZED
gi|182684918|ref|YP_001836665.1|	CAC1729	R	POORLY CHARACTERIZED
gi|182684338|ref|YP_001836085.1|	SP1378	R	POORLY CHARACTERIZED
gi|182683038|ref|YP_001834785.1|	SP0073	R	POORLY CHARACTERIZED
gi|182683593|ref|YP_001835340.1|	SP0667	R	POORLY CHARACTERIZED
gi|182684821|ref|YP_001836568.1|	SP1878	R	POORLY CHARACTERIZED
gi|182684180|ref|YP_001835927.1|	SP1070	R	POORLY CHARACTERIZED
gi|182684888|ref|YP_001836635.1|	SP1944	R	POORLY CHARACTERIZED
gi|182684176|ref|YP_001835923.1|	PAB1087	R	POORLY CHARACTERIZED
gi|182683689|ref|YP_001835436.1|	SP0770	R	POORLY CHARACTERIZED
gi|182684028|ref|YP_001835775.1|	SP1245	R	POORLY CHARACTERIZED
gi|182684193|ref|YP_001835940.1|	SP0637	R	POORLY CHARACTERIZED
gi|182683565|ref|YP_001835312.1|	SP0637	R	POORLY CHARACTERIZED
gi|182683871|ref|YP_001835618.1|	SP0925	R	POORLY CHARACTERIZED
gi|182683702|ref|YP_001835449.1|	SP0783	R	POORLY CHARACTERIZED
gi|182684486|ref|YP_001836233.1|	SPy0390	R	POORLY CHARACTERIZED
gi|182684492|ref|YP_001836239.1|	SP1536	R	POORLY CHARACTERIZED
gi|182683724|ref|YP_001835471.1|	SP0805	R	POORLY CHARACTERIZED
gi|182683602|ref|YP_001835349.1|	SP0675	R	POORLY CHARACTERIZED
gi|182683337|ref|YP_001835083.1|	SP0370	R	POORLY CHARACTERIZED
gi|182684158|ref|YP_001835905.1|	SP1090	R	POORLY CHARACTERIZED
gi|182683070|ref|YP_001834817.1|	SP0104	R	POORLY CHARACTERIZED
gi|182683267|ref|YP_001835014.1|	STM1567	R	POORLY CHARACTERIZED
gi|182683911|ref|YP_001835658.1|	SP0965_1	R	POORLY CHARACTERIZED
gi|182685138|ref|YP_001836885.1|	SP2201_1	R	POORLY CHARACTERIZED
gi|182684693|ref|YP_001836440.1|	BS_yqeH	R	POORLY CHARACTERIZED
gi|182683184|ref|YP_001834931.1|	SPy2106	R	POORLY CHARACTERIZED
gi|182684523|ref|YP_001836270.1|	VC0111	R	POORLY CHARACTERIZED
gi|182683913|ref|YP_001835660.1|	SPy0473	R	POORLY CHARACTERIZED
gi|182683882|ref|YP_001835629.1|	SPy0406	R	POORLY CHARACTERIZED
gi|182684111|ref|YP_001835858.1|	SPy1161	R	POORLY CHARACTERIZED
gi|182683869|ref|YP_001835616.1|	SP0922	R	POORLY CHARACTERIZED
gi|182685160|ref|YP_001836907.1|	SPy2198	R	POORLY CHARACTERIZED
gi|182684159|ref|YP_001835906.1|	SP1089	R	POORLY CHARACTERIZED
gi|182684436|ref|YP_001836183.1|	SA2001	R	POORLY CHARACTERIZED
gi|182683966|ref|YP_001835713.1|	SP1017	R	POORLY CHARACTERIZED
gi|182683694|ref|YP_001835441.1|	SP0776	R	POORLY CHARACTERIZED
gi|182684409|ref|YP_001836156.1|	ECs0899	R	POORLY CHARACTERIZED
gi|182684542|ref|YP_001836289.1|	SP1590	R	POORLY CHARACTERIZED
gi|182685009|ref|YP_001836756.1|	SP2072	R	POORLY CHARACTERIZED
gi|182685029|ref|YP_001836776.1|	SP2094	R	POORLY CHARACTERIZED
gi|182683343|ref|YP_001835090.1|	SP0378	R	POORLY CHARACTERIZED
gi|182683358|ref|YP_001835105.1|	SP0378	R	POORLY CHARACTERIZED
gi|182684181|ref|YP_001835928.1|	SP1069	R	POORLY CHARACTERIZED
gi|182683687|ref|YP_001835434.1|	SPy1533	R	POORLY CHARACTERIZED
gi|182683760|ref|YP_001835507.1|	L167877	R	POORLY CHARACTERIZED
gi|182684966|ref|YP_001836713.1|	STM4382	R	POORLY CHARACTERIZED
gi|182683723|ref|YP_001835470.1|	SP0804	R	POORLY CHARACTERIZED
gi|182684882|ref|YP_001836629.1|	SP1937	R	POORLY CHARACTERIZED
gi|182685075|ref|YP_001836822.1|	SP2136	R	POORLY CHARACTERIZED
gi|182683788|ref|YP_001835535.1|	SP0873	R	POORLY CHARACTERIZED
gi|182683482|ref|YP_001835229.1|	SP0547	R	POORLY CHARACTERIZED
gi|182684521|ref|YP_001836268.1|	lin2617	R	POORLY CHARACTERIZED
gi|182683484|ref|YP_001835231.1|	CAC2627	R	POORLY CHARACTERIZED
gi|182684027|ref|YP_001835774.1|	SP1246	R	POORLY CHARACTERIZED
gi|182683003|ref|YP_001834750.1|	SP0033	R	POORLY CHARACTERIZED
gi|182684562|ref|YP_001836309.1|	SP1610	R	POORLY CHARACTERIZED
gi|182684431|ref|YP_001836178.1|	SP1472_1	R	POORLY CHARACTERIZED
gi|182683566|ref|YP_001835313.1|	SP0638	R	POORLY CHARACTERIZED
gi|182684459|ref|YP_001836206.1|	SP1505	R	POORLY CHARACTERIZED
gi|182685166|ref|YP_001836913.1|	CAC2948	R	POORLY CHARACTERIZED
gi|182683870|ref|YP_001835617.1|	BH0846	R	POORLY CHARACTERIZED
gi|182684914|ref|YP_001836661.1|	SPy0267	R	POORLY CHARACTERIZED
gi|182683759|ref|YP_001835506.1|	SP0847	R	POORLY CHARACTERIZED
gi|182683270|ref|YP_001835017.1|	SP0287	R	POORLY CHARACTERIZED
gi|182684047|ref|YP_001835794.1|	SPy0530	R	POORLY CHARACTERIZED
gi|182684369|ref|YP_001836116.1|	SP1411	R	POORLY CHARACTERIZED
gi|182684725|ref|YP_001836472.1|	SA0667	R	POORLY CHARACTERIZED
gi|182683695|ref|YP_001835442.1|	SP0777	R	POORLY CHARACTERIZED
gi|182683544|ref|YP_001835291.1|	L12887	R	POORLY CHARACTERIZED
gi|182683915|ref|YP_001835662.1|	SP0969	R	POORLY CHARACTERIZED
gi|182683680|ref|YP_001835427.1|	SPy1985	R	POORLY CHARACTERIZED
gi|182683599|ref|YP_001835346.1|	SP0672	R	POORLY CHARACTERIZED
gi|182683094|ref|YP_001834841.1|	SP0121	R	POORLY CHARACTERIZED
gi|182683101|ref|YP_001834848.1|	SP0128	R	POORLY CHARACTERIZED
gi|182683601|ref|YP_001835348.1|	alr5152	R	POORLY CHARACTERIZED
gi|182685031|ref|YP_001836778.1|	SP2096	R	POORLY CHARACTERIZED
gi|182685001|ref|YP_001836748.1|	SP2064	R	POORLY CHARACTERIZED
gi|182684214|ref|YP_001835961.1|	L39365	R	POORLY CHARACTERIZED
gi|182684439|ref|YP_001836186.1|	SP1482	R	POORLY CHARACTERIZED
gi|182683965|ref|YP_001835712.1|	SP1016	R	POORLY CHARACTERIZED
gi|182684137|ref|YP_001835884.1|	BS_yfmR	R	POORLY CHARACTERIZED
gi|182684473|ref|YP_001836220.1|	SP1518	R	POORLY CHARACTERIZED
gi|182684660|ref|YP_001836407.1|	SP1717	R	POORLY CHARACTERIZED
gi|182684430|ref|YP_001836177.1|	SP1471	R	POORLY CHARACTERIZED
gi|182685144|ref|YP_001836891.1|	SP2207	R	POORLY CHARACTERIZED
gi|182685161|ref|YP_001836908.1|	SPy2199	R	POORLY CHARACTERIZED
gi|182684206|ref|YP_001835953.1|	SP1272	R	POORLY CHARACTERIZED
gi|182683923|ref|YP_001835670.1|	SP0978	R	POORLY CHARACTERIZED
gi|182683801|ref|YP_001835548.1|	SP0882	R	POORLY CHARACTERIZED
gi|182684375|ref|YP_001836122.1|	SP0117	R	POORLY CHARACTERIZED
gi|182683090|ref|YP_001834837.1|	SP0117	R	POORLY CHARACTERIZED
gi|182683060|ref|YP_001834807.1|	SP0095	R	POORLY CHARACTERIZED
gi|182683271|ref|YP_001835018.1|	SP0288	R	POORLY CHARACTERIZED
gi|182684651|ref|YP_001836398.1|	lin2051	R	POORLY CHARACTERIZED
gi|182684192|ref|YP_001835939.1|	SPy0521	R	POORLY CHARACTERIZED
gi|182684855|ref|YP_001836602.1|	SP1910	R	POORLY CHARACTERIZED
gi|182684573|ref|YP_001836320.1|	SP1627	R	POORLY CHARACTERIZED
gi|182683657|ref|YP_001835404.1|	SP0737	R	POORLY CHARACTERIZED
gi|182683387|ref|YP_001835134.1|	SPy1751	R	POORLY CHARACTERIZED
gi|182683661|ref|YP_001835408.1|	L56208	R	POORLY CHARACTERIZED
gi|182684458|ref|YP_001836205.1|	SPy1012	R	POORLY CHARACTERIZED
gi|182683674|ref|YP_001835421.1|	DR0990	R	POORLY CHARACTERIZED
gi|182684885|ref|YP_001836632.1|	SPy2117_1	R	POORLY CHARACTERIZED
gi|182683119|ref|YP_001834866.1|	SP0144	R	POORLY CHARACTERIZED
gi|182683875|ref|YP_001835622.1|	SP0930_1	R	POORLY CHARACTERIZED
gi|182684428|ref|YP_001836175.1|	MPN394	R	POORLY CHARACTERIZED
gi|182683408|ref|YP_001835155.1|	SPy1885	R	POORLY CHARACTERIZED
gi|182683901|ref|YP_001835648.1|	SP0955_1	R	POORLY CHARACTERIZED
gi|182683517|ref|YP_001835264.1|	SPy0769_1	R	POORLY CHARACTERIZED
gi|182684423|ref|YP_001836170.1|	SP1466	R	POORLY CHARACTERIZED
gi|182684038|ref|YP_001835785.1|	SP1234	R	POORLY CHARACTERIZED
gi|182684215|ref|YP_001835962.1|	SP1282	R	POORLY CHARACTERIZED
gi|182684494|ref|YP_001836241.1|	SP1538_1	R	POORLY CHARACTERIZED
gi|182683543|ref|YP_001835290.1|	SPy1020	R	POORLY CHARACTERIZED
gi|182683925|ref|YP_001835672.1|	L165684	R	POORLY CHARACTERIZED
gi|182684096|ref|YP_001835843.1|	SP1171	R	POORLY CHARACTERIZED
gi|182683166|ref|YP_001834913.1|	SP0181	R	POORLY CHARACTERIZED
gi|182684847|ref|YP_001836594.1|	SP1902	R	POORLY CHARACTERIZED
gi|182683824|ref|YP_001835571.1|	SP1325	R	POORLY CHARACTERIZED
gi|182683359|ref|YP_001835106.1|	SP0391	R	POORLY CHARACTERIZED
gi|182683269|ref|YP_001835016.1|	SP0286	R	POORLY CHARACTERIZED
gi|182684907|ref|YP_001836654.1|	SP1972	R	POORLY CHARACTERIZED
gi|182684899|ref|YP_001836646.1|	SP1963	R	POORLY CHARACTERIZED
gi|182685052|ref|YP_001836799.1|	SP2116	R	POORLY CHARACTERIZED
gi|182684683|ref|YP_001836430.1|	SPy1633	R	POORLY CHARACTERIZED
gi|182684510|ref|YP_001836257.1|	SA0675	R	POORLY CHARACTERIZED
gi|182684854|ref|YP_001836601.1|	SP1909	R	POORLY CHARACTERIZED
gi|182684222|ref|YP_001835970.1|	BS_ywfO	R	POORLY CHARACTERIZED
gi|182684976|ref|YP_001836723.1|	SPy0248	R	POORLY CHARACTERIZED
gi|182683480|ref|YP_001835227.1|	SP0545	R	POORLY CHARACTERIZED
gi|182684224|ref|YP_001835971.1|	L143879_1	R	POORLY CHARACTERIZED
gi|182684933|ref|YP_001836680.1|	L143879_1	R	POORLY CHARACTERIZED
gi|182683525|ref|YP_001835272.1|	SP0590	R	POORLY CHARACTERIZED
gi|182684822|ref|YP_001836569.1|	SPy0363	R	POORLY CHARACTERIZED
gi|182685063|ref|YP_001836810.1|	SP2125	R	POORLY CHARACTERIZED
gi|182685128|ref|YP_001836875.1|	SP2190	R	POORLY CHARACTERIZED
gi|182684171|ref|YP_001835918.1|	SPy1333	R	POORLY CHARACTERIZED
gi|182684589|ref|YP_001836336.1|	SP1646	R	POORLY CHARACTERIZED
gi|182684607|ref|YP_001836354.1|	SP1665	R	POORLY CHARACTERIZED
gi|182684502|ref|YP_001836249.1|	SP1546	R	POORLY CHARACTERIZED
gi|182684686|ref|YP_001836433.1|	SP1742	R	POORLY CHARACTERIZED
gi|182683852|ref|YP_001835599.1|	SPy0576	R	POORLY CHARACTERIZED
gi|182684235|ref|YP_001835982.1|	SP1298	R	POORLY CHARACTERIZED
gi|182683710|ref|YP_001835457.1|	SP0791	R	POORLY CHARACTERIZED
