# Supplementary material for: Genome evolution driven by host adaptations results in a more virulent and antimicrobial-resistant Streptococcus pneumoniae serotype 14
Source: BMC Genomics. 2009 Apr 13;10:158. doi: 10.1186/1471-2164-10-158 (PMC2678160; doi:10.1186/1471-2164-10-158)
Supplement: Additional file 4 — Comparison of antimicrobial resistance determinants among the seventeen S. pneumoniae genomes. The data show antimicrobial resistance determinants in the seventeen S. pneumoniae genomes. [file 1471-2164-10-158-S4.xls]

## Sheet: Sheet1
Additional file 4. Comparison of antimicrobial resistance determinants among the seventeen S. pneumoniae genomes
Antimicrobial resistance determinants	Gene	CGSP14	TIGR4	R6	D39	23F	G54	INV200	SP9	SP14	SP19	SP23	SP3	SP6	SP11	SP18	INV104B	OXC141
Tetracycline resistance protein TetM	tetM	1(1)*	0	0	0	1(1)	1(1)	0	0	0	0	0	0	0	0	0	0	0
Erythromycin ribosome methylase	ermB	3(3)	0	0	0	0	1(1)	0	0	0	0	0	0	0	0	0	0	0
Streptothricin acetyltransferase	sat4	1(1)	0	0	0	0	0	0	0	0	0	0	0	0	0	0	0	0
Aminoglycoside phosphotransferase type III	aph-III	1(1)	0	0	0	0	0	0	0	0	0	0	0	0	0	0	0	0
Chloramphenicol acetyltransferase	cat	2(1)	0	0	0	1(1)	0	1	1	1	1	0	0	0	0	0	0	0
Drug-resistant methionyl-tRNA synthetase	metS2	1	0	0	0	0	0	1	1	1	1	0	0	0	0	0	0	0
beta-lactam resistance factor	femA	1	1	1	1	1	1	1	1	1	1	1	1	1	1	1	1	1
beta-lactam resistance factor	femB	1	1	1	1	1	1	1	1	1	1	1	1	1	1	1	1	1
Metallo-beta-lactamase superfamily protein	-	3	3	3	3	3	3	3	3	3	3	3	3	3	3	1	3	3
Bacitracin resistance protein	bacA	1	1	1	1	1	1	1	1	1	1	1	1	1	1	1	1	1
Tellurite resistance protein	tehB	1	1	1	1	1	1	1	1	1	1	1	1	1	1	1	1	1
Cadmium resistance transporter	cadD	1	1	1	1	1	1	1	1	1	1	1	1	1	1	1	1	1
Multidrug-resistant efflux pump	mdtG	1	1	1	1	1	1	1	1	1	1	1	1	1	1	1	1	1
Drug efflux ABC transporter	MdlB	0	1	1	1	1	0	0	1	1	1	0	1	1	1	1	1	1
Total		18	10	10	10	12	11	11	12	12	12	9	10	10	10	10	10	10
* Number in parenthesis: resistance genes located in the transposons.
